# Supplementary material for: A genome-wide cross-trait analysis identifies shared loci and causal relationships of obesity and lipidemic traits with psoriasis
Source: Front Immunol. 2024 Mar 14;15:1328297. doi: 10.3389/fimmu.2024.1328297 (PMC10972863; doi:10.3389/fimmu.2024.1328297)
Supplement: Supplementary file 1 [file Table_1.xlsx]

## Sheet: Table S1
Table S1. Characteristics of genetic instruments of BMI.
SNP	CHR	BP	A1	A2	EAF	F	Beta		SE		P-value
							Exposure	Outcome	Exposure	Outcome	Exposure	Outcome
rs10002111	4	66949786	A	G	0.2227	35.4308	0.0125	0.0217064	0.0021	0.0180174	1.257e-09	0.2283
rs10033843	4	76107630	A	G	0.215	44.4444	0.014	0.00870877	0.0021	0.017573	1.073e-11	0.620193
rs10050620	5	64631412	T	C	0.3308	42.25	-0.013	-0.00675131	0.002	0.0157022	1.198e-10	0.667226
rs1006317	1	209379291	T	G	0.1268	37.8698	0.016	-0.00779315	0.0026	0.023396	3.749e-10	0.739061
rs10099330	8	142302333	A	G	0.538	49	-0.0119	0.013695	0.0017	0.0150474	3.218e-12	0.362759
rs10101364	8	20777377	T	C	0.6801	44.4444	0.012	-0.00654285	0.0018	0.0153803	5.607e-11	0.670542
rs10110189	8	15535871	T	C	0.1057	31.0408	-0.0156	-0.0306722	0.0028	0.0341221	2.198e-08	0.368708
rs10121187	9	29737193	C	G	0.509	36	0.0102	0.0286798	0.0017	0.0150005	2.016e-09	0.0558869
rs10132280	14	25458973	A	C	0.311	141.346	-0.0214	0.0194611	0.0018	0.015729	2.283e-33	0.215987
rs10145749	14	102315772	T	C	0.1549	38.3447	0.0161	0.0413222	0.0026	0.0200932	8.325e-10	0.039732
rs10168563	2	35327107	A	G	0.7031	49	0.0126	-0.00290541	0.0018	0.0154427	9.334e-12	0.850766
rs10169594	2	41410548	T	C	0.6475	44.4444	-0.012	0.0091572	0.0018	0.0155366	1.338e-11	0.555595
rs10182181	2	24927427	A	G	0.5052	417.691	-0.0327	0.0552629	0.0016	0.0150806	2.45e-91	0.000247811
rs10197031	2	104838132	T	C	0.7262	71.8033	-0.0161	0.00302596	0.0019	0.015746	5.047e-18	0.847606
rs10261050	7	114697597	T	C	0.4754	44.1834	0.0113	-0.0036572	0.0017	0.0150178	4.533e-11	0.807598
rs1048637	3	13316671	T	G	0.5474	30.5744	-0.0094	0.0437814	0.0017	0.0149411	2.944e-08	0.00338665
rs10499694	7	50546475	A	G	0.4935	66.0156	0.013	0.0147264	0.0016	0.0150997	1.285e-15	0.329421
rs10506971	12	89364160	A	G	0.5521	69.7716	-0.0142	-0.00908054	0.0017	0.0153995	4.686e-17	0.555416
rs10510419	3	12385437	T	G	0.1467	53.3535	-0.0168	-0.0310011	0.0023	0.0213774	2.233e-13	0.147009
rs10518694	15	52780476	A	C	0.1394	36	0.0144	0.015575	0.0024	0.0240228	3.431e-09	0.516764
rs10733051	1	167311117	A	G	0.512	33.7852	0.0093	0.0147287	0.0016	0.0150661	6.958e-09	0.328269
rs10733682	9	126698635	A	G	0.4594	85.5625	0.0148	0.010647	0.0016	0.0150601	1.755e-19	0.479589
rs10741329	11	90264628	A	G	0.6944	40.8179	0.0115	0.0162046	0.0018	0.0168895	3.914e-10	0.337332
rs10742752	11	45416824	T	C	0.3761	52.3495	-0.0123	0.0246814	0.0017	0.0151153	1.203e-13	0.102496
rs1075901	17	16040596	T	C	0.4516	54.3906	-0.0118	0.0317634	0.0016	0.0152218	4.431e-13	0.0369148
rs10761785	10	63559006	T	G	0.5136	69.0977	-0.0133	-0.0035298	0.0016	0.014957	3.467e-16	0.813435
rs10772983	12	16988648	T	C	0.5394	39.0625	-0.01	-0.00518756	0.0016	0.014934	6.209e-10	0.728316
rs10779751	1	11224279	A	G	0.2787	52.966	0.0131	0.00409112	0.0018	0.0171318	2.657e-13	0.811259
rs10788494	10	86351168	C	G	0.4835	60.2907	0.0132	0.00571499	0.0017	0.0150037	5.507e-15	0.703273
rs10811868	9	23199961	A	G	0.32	30.8642	-0.01	-0.00736984	0.0018	0.0161595	3.177e-08	0.64834
rs10829164	10	27029441	T	C	0.1468	39.5851	0.0151	0.026743	0.0024	0.0177599	2.365e-10	0.132116
rs10842240	12	23907141	C	G	0.1256	60.84	0.0195	0.0336868	0.0025	0.0206582	1.211e-14	0.102959
rs10858334	9	135097939	C	G	0.8484	35.0464	-0.0148	0.00351048	0.0025	0.027935	4.914e-09	0.899996
rs10864728	1	230169168	A	G	0.3978	33.518	0.011	0.00765744	0.0019	0.0150552	1.196e-08	0.611017
rs10909880	1	2811239	T	C	0.4522	71.1914	-0.0135	0.00626619	0.0016	0.0151429	2.205e-16	0.679019
rs10920336	1	202146817	A	G	0.5327	35.2976	-0.0101	0.00261915	0.0017	0.0149297	4.197e-09	0.86074
rs10920678	1	190270777	A	G	0.425	86.7227	0.0149	-0.00194168	0.0016	0.0149346	7.148e-20	0.896557
rs10929925	2	6015425	A	C	0.4105	78.7656	-0.0142	-0.0305878	0.0016	0.0149317	3.045e-18	0.0405098
rs10938397	4	45180510	A	G	0.57	405.016	-0.0322	0.019026	0.0016	0.0149737	2.42e-86	0.20386
rs10942267	5	81546095	A	G	0.6927	67.6049	0.0148	-0.0146845	0.0018	0.0180202	6.532e-16	0.415134
rs10961649	9	14670951	T	C	0.3238	33.3827	0.0104	0.00339339	0.0018	0.0165284	1.513e-08	0.837333
rs10962550	9	16720331	C	G	0.1756	71.4793	0.0186	-0.0205894	0.0022	0.0196494	5.675e-17	0.294711
rs10968114	9	27800009	A	C	0.5331	44.1834	0.0113	-0.0141351	0.0017	0.0149268	3.302e-11	0.343658
rs10975933	9	6954557	C	G	0.6634	40.1111	0.0114	-0.014522	0.0018	0.0153356	2.065e-10	0.343667
rs10992867	9	93698731	A	G	0.2687	72.6981	0.0162	0.0295361	0.0019	0.0160856	3.195e-17	0.0663315
rs11001259	10	75047892	A	T	0.1767	33.0625	-0.0138	-0.0245034	0.0024	0.0195418	1.224e-08	0.20988
rs11030618	11	29221746	T	C	0.5786	41.8685	0.011	0.0333448	0.0017	0.0149908	1.673e-10	0.0261246
rs11044430	12	19134482	A	T	0.844	49	0.0161	-0.00197181	0.0023	0.0219546	3.765e-12	0.928436
rs11046972	12	23553035	T	C	0.0714	30.25	0.0176	-0.0128145	0.0032	0.0234313	3.717e-08	0.584451
rs11060853	12	122939524	A	G	0.591	31.7147	-0.0107	0.0323759	0.0019	0.0152602	3.098e-08	0.0338719
rs11066188	12	112172910	A	G	0.3762	50.7656	-0.0114	0.0765431	0.0016	0.0152842	3.053e-12	5.5006e-07
rs11078883	17	2235534	C	G	0.654	49	-0.0126	0.0261538	0.0018	0.0160826	1.299e-12	0.103904
rs11105839	12	90844143	A	T	0.3729	44.1834	-0.0113	-0.00236729	0.0017	0.0155211	1.248e-11	0.878777
rs11115176	12	82072018	T	C	0.7839	47.5374	0.0131	-0.0171209	0.0019	0.0178616	6.793e-12	0.337795
rs11121210	1	8648470	T	C	0.3445	42.6332	-0.0111	-0.0350677	0.0017	0.0163088	2.365e-10	0.031537
rs11128021	3	88089866	A	G	0.1615	56.8767	-0.0181	0.0091899	0.0024	0.0195371	1.634e-14	0.638083
rs11150911	18	75786573	A	C	0.2848	42.9753	0.0118	-0.0261444	0.0018	0.0162111	3.718e-11	0.106799
rs11165643	1	96458541	T	C	0.5796	133.691	0.0185	0.0334567	0.0016	0.0152723	4.493e-30	0.0284748
rs11170468	12	39036246	A	C	0.7826	46.8144	0.013	0.00862719	0.0019	0.0191888	1.124e-11	0.653001
rs11218510	11	122051879	A	G	0.3949	49	-0.014	-3.64282e-05	0.002	0.0155552	6.788e-13	0.998131
rs11246136	11	371265	A	C	0.1021	30.9878	-0.0167	0.0482855	0.003	0.0267891	2.034e-08	0.0714776
rs112646560	1	39094578	T	C	0.2119	61.2476	0.018	-0.0401323	0.0023	0.0189036	1.29e-14	0.0337544
rs1126930	12	49005349	C	G	0.0339	41.3959	0.0341	0.0401552	0.0053	0.043266	1.004e-10	0.353355
rs11525873	7	139132447	T	C	0.8995	52.5625	0.0232	0.0539703	0.0032	0.0208332	2.977e-13	0.00958142
rs11538	22	17738065	A	G	0.8284	36	-0.0138	-0.0180254	0.0023	0.0189636	1.094e-09	0.341844
rs11577094	1	37560999	T	C	0.0791	38.44	0.0186	0.0578753	0.003	0.0259998	3.275e-10	0.0260148
rs11594179	10	102632823	T	C	0.2328	32.9114	-0.0109	-0.0460388	0.0019	0.019708	2.158e-08	0.019489
rs1159692	5	64681988	A	C	0.4752	63.0623	0.0135	-0.0149194	0.0017	0.0151024	5.543e-15	0.323212
rs11611246	12	830314	T	G	0.199	124.323	0.0223	0.0112292	0.002	0.0181994	2.037e-28	0.53723
rs11614340	12	132849897	T	C	0.7066	42.25	-0.0117	-0.0267514	0.0018	0.0169459	1.87e-10	0.114419
rs11615578	12	121277132	T	C	0.2575	34.2225	0.0117	0.0273187	0.002	0.0178082	3.036e-09	0.125017
rs11633626	15	94728149	A	C	0.6313	76.0772	-0.0157	0.0248598	0.0018	0.0150542	7.272e-19	0.0986666
rs11636611	15	36099764	T	C	0.4981	37.4256	0.0104	0.0195789	0.0017	0.0149414	8.853e-10	0.190069
rs116374395	5	51427576	A	G	0.0348	38.1069	0.0321	0.00324804	0.0052	0.0426127	7.047e-10	0.939242
rs11649864	17	58015700	A	G	0.0859	40.96	0.0192	-0.0322105	0.003	0.0328349	2.524e-10	0.326601
rs11655587	17	49063432	T	C	0.3572	110.25	-0.021	-0.00442484	0.002	0.0156611	6.874e-26	0.777532
rs11672660	19	45676926	T	C	0.1871	259.057	-0.0338	0.00386961	0.0021	0.0170735	6.831e-60	0.8207
rs11692326	2	207398555	T	C	0.2302	59.8587	0.0147	-0.00307203	0.0019	0.0181533	1.685e-14	0.865618
rs11695013	2	156200975	T	C	0.632	37.4256	-0.0104	0.0177264	0.0017	0.0157464	2.427e-09	0.260273
rs11713193	3	49886991	A	G	0.5156	209.398	0.0246	-0.0015319	0.0017	0.0152545	3.02e-48	0.920008
rs11739877	5	106541105	T	C	0.6231	41.5309	0.0116	-0.0127214	0.0018	0.0149928	4.006e-11	0.396159
rs11757278	6	13180222	T	C	0.6961	49	0.0133	-0.00948893	0.0019	0.0152759	6.916e-13	0.534487
rs11772246	7	72138707	T	C	0.8234	43.4401	0.0145	-0.0146553	0.0022	0.0185031	3.689e-11	0.428333
rs11773362	7	147971088	T	C	0.3396	34.0278	-0.0105	-0.0130371	0.0018	0.0154031	6.389e-09	0.397332
rs11782074	8	141606996	T	G	0.3675	47.4568	0.0124	0.0326087	0.0018	0.0155663	4.238e-12	0.036186
rs118081010	11	46153397	T	C	0.0165	47.702	0.0518	0.0655358	0.0075	0.117272	5.277e-12	0.576273
rs11882409	19	33528779	A	C	0.303	40.5568	0.0121	0.0250121	0.0019	0.0196375	3.309e-10	0.202772
rs11902450	2	12705242	T	C	0.1052	38.2565	0.0167	-0.0143896	0.0027	0.0361823	1.061e-09	0.690854
rs11915371	3	70490408	A	C	0.8019	53.7778	-0.0154	0.0169865	0.0021	0.0188591	2.288e-13	0.367746
rs11919665	3	48043859	A	T	0.3249	34.2225	0.0117	0.0224315	0.002	0.0172412	7.297e-09	0.193244
rs11921432	3	35076284	T	C	0.8906	49	-0.0189	-0.0146378	0.0027	0.027191	5.382e-12	0.590347
rs12072739	1	97850337	A	G	0.7762	53.9905	-0.0169	0.0189741	0.0023	0.0160257	1.502e-13	0.236422
rs12098284	10	74287706	T	C	0.1212	50.0828	0.0184	0.0299236	0.0026	0.028567	9.868e-13	0.294875
rs12140153	1	62114219	T	G	0.0911	107.793	-0.0353	-0.0716444	0.0034	0.0279563	1.443e-25	0.0103853
rs12150665	17	36558947	T	C	0.5931	110.25	0.0168	-0.0271893	0.0016	0.0155009	1.737e-24	0.0794237
rs12259464	10	51920339	A	G	0.4811	41.1107	0.0109	0.00640695	0.0017	0.0149828	1.478e-10	0.668929
rs12282785	11	76764986	A	C	0.2204	46.5955	-0.0157	-0.00676548	0.0023	0.0184193	1.434e-11	0.713392
rs12286929	11	115151684	A	G	0.5007	122.379	-0.0177	0.00562586	0.0016	0.0150047	1.925e-27	0.707706
rs12334877	8	66281936	A	G	0.1913	47.0204	-0.0144	0.00446829	0.0021	0.017662	2.173e-11	0.800277
rs12364470	11	134731118	T	G	0.8535	72.25	-0.0187	0.0176967	0.0022	0.0178453	2.18e-17	0.321356
rs12369179	12	122479003	T	C	0.085	120.291	-0.034	-0.0513159	0.0031	0.026901	2.324e-28	0.0564443
rs12386885	8	86754541	T	C	0.1564	33.7293	0.0151	-0.0030051	0.0026	0.0199517	9.902e-09	0.880276
rs12421848	11	891338	A	G	0.3962	55.072	-0.0141	-0.0160576	0.0019	0.0157034	3.993e-13	0.306519
rs12429545	13	53528071	A	G	0.1218	170.085	0.0313	0.0112589	0.0024	0.0215209	1.419e-37	0.600864
rs12439632	15	58811764	C	G	0.1682	39.7448	0.0145	-0.00204362	0.0023	0.0178929	3.675e-10	0.909068
rs12448257	16	3549655	A	G	0.2185	64.8025	0.0161	0.0227795	0.002	0.0202559	9.035e-16	0.260765
rs12462975	19	29781295	A	G	0.3243	114.966	0.0193	-0.0184332	0.0018	0.0160385	1.474e-25	0.250428
rs12591120	15	98693640	T	C	0.7397	29.7521	0.012	0.00545369	0.0022	0.0176904	3.835e-08	0.757865
rs12594043	15	26789841	C	G	0.5205	36	0.0102	0.00351043	0.0017	0.0149329	1.312e-09	0.814146
rs12602912	17	67873957	T	C	0.212	68.89	0.0166	0.00358602	0.002	0.0175421	2.899e-16	0.838022
rs12611148	19	19754268	A	C	0.1429	32.5851	-0.0137	-0.013351	0.0024	0.0236772	1.417e-08	0.572837
rs12628051	22	40258272	T	C	0.6407	80.0031	0.0161	0.0287483	0.0018	0.0153523	2.9e-19	0.061128
rs12628891	22	37921130	T	C	0.3186	36.6343	-0.0115	0.000703885	0.0019	0.0167859	5.852e-10	0.966552
rs12635553	3	171395925	A	T	0.486	33.9135	0.0099	-0.0424404	0.0017	0.0149165	4.102e-09	0.00443833
rs12636480	3	82670261	T	G	0.3507	50.5679	0.0128	0.0329912	0.0018	0.0164749	6.96e-13	0.0452293
rs12642970	4	16599869	C	G	0.44	32.9114	-0.0109	0.00482797	0.0019	0.0150688	1.709e-08	0.748669
rs12652212	5	89512777	A	G	0.5611	67.0352	-0.0131	0.020705	0.0016	0.0155575	1.633e-15	0.18323
rs1268065	6	125721637	A	G	0.5	39.0625	-0.01	0.00261467	0.0016	0.0149627	7.119e-10	0.861279
rs12680842	8	94570378	A	G	0.6839	69.7716	0.0142	-0.00290325	0.0017	0.0151776	3.411e-16	0.848303
rs12681792	8	61141904	A	C	0.2024	51.0204	0.015	0.0390618	0.0021	0.0159776	2.883e-12	0.0144937
rs12692596	2	160409399	T	C	0.3618	49.827	0.012	-0.0126836	0.0017	0.0157612	1.032e-12	0.420975
rs12714199	2	86585426	T	C	0.6146	68.7924	-0.0141	0.00515852	0.0017	0.0152122	3.219e-16	0.734531
rs12765914	10	33724579	T	C	0.0801	53.1488	0.0226	0.0303032	0.0031	0.0236276	1.96e-13	0.199655
rs12868881	13	111566577	A	T	0.4066	65.8962	0.0138	-0.00266505	0.0017	0.0149445	1.401e-15	0.858464
rs12888545	14	87841700	A	G	0.7464	44.2225	-0.0133	0.0276817	0.002	0.0176529	1.764e-11	0.116855
rs12912198	15	46811755	T	C	0.2731	30.8642	-0.01	0.0336333	0.0018	0.0170047	3.44e-08	0.0479424
rs12914623	15	80701229	C	G	0.2722	70.0305	-0.0159	-0.0211345	0.0019	0.0174117	1.999e-16	0.22482
rs12922346	16	82404732	C	G	0.2641	44.2225	0.0133	-0.0058676	0.002	0.0185953	1.482e-11	0.75235
rs12926250	16	72179417	T	G	0.1051	41.3265	0.018	0.0384624	0.0028	0.0314402	1.784e-10	0.221198
rs1293037	6	69538453	T	C	0.7544	34.3822	0.0129	0.0155406	0.0022	0.0194566	5.726e-09	0.424448
rs12939549	17	80637924	A	G	0.5572	126.562	0.018	-0.00952535	0.0016	0.0155904	3.681e-28	0.541218
rs1296328	4	136162038	A	C	0.4464	95.3495	0.0166	-0.0036438	0.0017	0.0149866	3.486e-22	0.807899
rs12981256	19	1865902	A	G	0.5284	78.8962	0.0151	-0.00839623	0.0017	0.0150834	1.432e-18	0.577763
rs12987009	2	218793447	A	T	0.5851	41.1107	-0.0109	0.00630693	0.0017	0.0150374	1.834e-10	0.674912
rs13021737	2	632348	A	G	0.1567	757.56	-0.0578	0.0496477	0.0021	0.0201778	2.89e-161	0.0138739
rs13033310	2	132766032	A	G	0.2519	44.0413	0.0146	0.0308998	0.0022	0.0174736	3.395e-11	0.0769999
rs1304549	20	55803200	A	G	0.2262	31.5737	-0.0118	0.00803722	0.0021	0.0188312	1.352e-08	0.669524
rs13047416	21	38937512	C	G	0.6263	71.3086	0.0152	0.0105094	0.0018	0.0149757	6.934e-18	0.482829
rs13107325	4	102267552	T	C	0.082	213.891	0.0468	0.0157684	0.0032	0.0629025	3.805e-47	0.802062
rs13110266	4	161208692	A	G	0.4037	60.0625	-0.0124	0.003574	0.0016	0.0151805	3.956e-14	0.813873
rs13174863	5	139701160	A	G	0.8542	73.3629	-0.0197	0.0103701	0.0023	0.0209053	1.939e-17	0.619858
rs13186194	5	61499658	T	C	0.6169	34.6021	0.01	0.0202021	0.0017	0.0156092	2.197e-09	0.19558
rs13191362	6	162612318	A	G	0.8572	88.36	0.0235	-0.0457268	0.0025	0.0311706	4.079e-21	0.142381
rs13245051	7	113722744	A	G	0.4557	77.8547	0.015	-0.0343551	0.0017	0.014976	1.121e-18	0.0217901
rs13249650	8	25806820	A	T	0.4443	33.518	0.011	0.006021	0.0019	0.0149317	1.02e-08	0.686774
rs13263601	8	14238391	A	C	0.6585	64.892	-0.0145	-0.00170231	0.0018	0.0168648	4.867e-16	0.919599
rs1327259	6	51313013	A	G	0.6096	85.2907	0.0157	0.000540472	0.0017	0.015049	1.465e-19	0.971351
rs13296413	9	37258108	T	C	0.3811	75.7924	-0.0148	-0.00106831	0.0017	0.016244	2.49e-17	0.947563
rs13298487	9	123349825	T	C	0.6076	33.0625	0.0115	0.0218176	0.002	0.0155104	1.425e-08	0.159532
rs1346841	4	64786012	A	G	0.4116	54.9343	-0.0126	-0.0172287	0.0017	0.016063	3.183e-13	0.283462
rs1350430	12	41425413	T	C	0.5328	54.0657	-0.0125	0.00883606	0.0017	0.0150729	2.075e-13	0.557727
rs1356506	18	43128073	T	C	0.6287	57.929	0.0137	-0.0273151	0.0018	0.0151147	8.394e-15	0.0707327
rs1358980	6	43796814	T	C	0.4735	57.5813	-0.0129	-0.0180297	0.0017	0.0149435	5.151e-15	0.227615
rs1383592	8	105418448	A	G	0.212	33.7506	0.0122	-0.000656034	0.0021	0.0166114	4.92e-09	0.968497
rs1409818	20	21400483	T	C	0.1074	48.5013	0.0195	-0.0226379	0.0028	0.0299465	2.589e-12	0.449684
rs1412235	9	28410998	C	G	0.3151	194.356	0.0237	0.0225227	0.0017	0.015422	2.277e-42	0.144172
rs1421334	8	31008217	A	C	0.4546	63.0623	0.0135	-0.0214353	0.0017	0.0152839	3.111e-15	0.160775
rs1436344	3	104887300	C	G	0.5703	74.7716	0.0147	-0.0171076	0.0017	0.0155058	1.07e-17	0.269894
rs1437842	4	172675865	A	G	0.4907	38.8789	-0.0106	-0.0101518	0.0017	0.0153375	8.494e-10	0.508038
rs1441264	13	79006784	A	G	0.5846	104.761	0.0174	0.0213467	0.0017	0.0159265	7.603e-25	0.18014
rs1451077	2	147143639	A	G	0.5776	79.1163	-0.0169	-0.00638582	0.0019	0.0150369	1.426e-18	0.671072
rs147568678	10	91302094	T	C	0.7684	33.9433	0.0134	0.0265633	0.0023	0.0171433	3.422e-09	0.121264
rs1477199	16	53678223	A	G	0.8426	92.327	-0.0221	0.0352118	0.0023	0.0236052	5.145e-21	0.135778
rs1492014	3	94352637	T	C	0.5674	101.18	-0.0171	0.0230534	0.0017	0.0152359	1.442e-23	0.130255
rs1492767	4	54355300	T	C	0.4681	35.2539	0.0095	0.0100978	0.0016	0.01511	3.546e-09	0.503951
rs1501673	5	88667782	A	G	0.1355	133.634	0.0289	0.0190932	0.0025	0.02404	2.725e-31	0.427064
rs150215901	5	51640069	A	T	0.0414	31.4973	-0.0275	0.0224644	0.0049	0.0474383	1.54e-08	0.635821
rs1522569	4	170711486	T	G	0.8183	41.0764	0.0141	-0.0041743	0.0022	0.0265717	1.599e-10	0.87517
rs1559673	15	61864315	A	C	0.9688	53.6781	0.0359	-0.0293679	0.0049	0.0243401	2.212e-13	0.227601
rs156201	6	104399566	C	G	0.7459	42.5928	0.0124	-0.0169431	0.0019	0.0154581	1.646e-10	0.27305
rs1624134	10	34545554	C	G	0.3925	34.6021	0.01	0.022715	0.0017	0.0149871	6.505e-09	0.12961
rs16851483	3	141556594	T	G	0.0717	107.183	0.0352	0.00750718	0.0034	0.0348081	4.869e-25	0.829242
rs16906838	8	137201593	T	C	0.0486	38.1306	-0.0247	0.0436958	0.004	0.0333772	4.305e-10	0.190482
rs1700082	8	4264205	C	G	0.659	30.5744	0.0094	0.0106059	0.0017	0.0155683	3.377e-08	0.495714
rs17020497	2	81599007	A	G	0.1341	31.36	0.014	0.00486243	0.0025	0.0240695	2.037e-08	0.839904
rs17024393	1	109612066	T	C	0.9689	172.735	-0.0644	-0.0345724	0.0049	0.0327805	7.105e-39	0.291579
rs17094222	10	100635683	T	C	0.7912	74.8225	-0.0173	-0.000870526	0.002	0.0175177	4.043e-18	0.960366
rs17182027	14	72881422	A	G	0.5647	41.8685	-0.011	-0.0120174	0.0017	0.0152085	1.46e-10	0.429422
rs17207196	7	75471799	T	C	0.42	167.474	-0.022	0.00442929	0.0017	0.0150513	1.576e-36	0.768544
rs1721447	7	109574082	T	G	0.5096	34.6021	-0.01	0.00433552	0.0017	0.0152	3.793e-09	0.775466
rs17367750	4	139861388	T	C	0.3117	45.9383	-0.0122	0.000800554	0.0018	0.0172248	1.969e-11	0.96293
rs17405603	5	145228777	A	T	0.7062	43.2825	-0.0125	0.0174296	0.0019	0.016535	4.427e-11	0.291835
rs17405819	8	75894349	T	C	0.6845	137.41	0.0211	0.0171299	0.0018	0.0166047	6.04e-33	0.302246
rs1750307	1	156518628	A	T	0.3655	51.3611	0.0129	-0.0279574	0.0018	0.0167235	2.778e-13	0.0945758
rs17544384	1	114752539	T	C	0.7952	32.4405	-0.0131	-0.0112408	0.0023	0.0190843	2.276e-08	0.555857
rs17636031	10	124905509	T	C	0.7244	73.1975	-0.0154	0.00369174	0.0018	0.0181396	3.87e-17	0.83873
rs17681451	3	114680449	A	G	0.0762	52.6795	-0.0225	-0.0155755	0.0031	0.0312782	7.37e-13	0.618508
rs17724992	19	18344015	A	G	0.7197	91.3086	0.0172	-0.00793819	0.0018	0.0179101	5.232e-21	0.657603
rs17783165	18	65794402	T	C	0.671	56.692	-0.0128	-0.00796236	0.0017	0.0152506	2.737e-13	0.6016
rs17806224	20	52449315	A	G	0.1808	139.669	-0.026	-0.0026949	0.0022	0.0205975	7.908e-32	0.895905
rs17814208	2	143280429	A	G	0.7575	41.6025	-0.0129	-0.0301554	0.002	0.0183753	7.239e-11	0.100779
rs1799923	3	42264802	A	G	0.1117	74.2249	-0.0224	0.00581458	0.0026	0.024647	1.124e-17	0.813499
rs1808629	8	72523729	A	G	0.674	102.01	-0.0202	-0.0185561	0.002	0.0165464	2.191e-23	0.262095
rs185350	19	33815911	T	C	0.4902	73.3164	0.0137	0.0158336	0.0016	0.0149623	9.104e-17	0.28995
rs1860561	12	110345436	A	G	0.2087	70.0305	0.0159	0.0152981	0.0019	0.0170031	1.706e-16	0.368265
rs1877875	9	117902191	T	C	0.4341	41.1107	-0.0109	0.00438932	0.0017	0.0157703	2.505e-10	0.780761
rs1884389	20	1429938	T	C	0.4386	40.3599	-0.0108	0.00370342	0.0017	0.0150713	3.724e-10	0.805894
rs1884897	20	6632185	A	G	0.3747	117.149	-0.0184	-0.00622928	0.0017	0.0159482	2.701e-28	0.696096
rs1927790	13	96269937	T	C	0.606	76.5625	-0.014	0.0398343	0.0016	0.0149378	1.571e-17	0.00766037
rs1928295	9	117616205	T	C	0.5712	70.1406	0.0134	-0.0189322	0.0016	0.0149575	2.225e-16	0.20561
rs1941213	11	133255434	A	C	0.7114	32.3102	0.0108	7.79999e-05	0.0019	0.0169246	1.585e-08	0.996323
rs1941696	18	33672165	A	G	0.5174	43.4048	0.0112	0.00312076	0.0017	0.0151209	4.741e-11	0.836489
rs1945160	18	24584252	A	G	0.3819	33.3827	-0.0104	-0.00744084	0.0018	0.0154281	5.651e-09	0.629599
rs1948080	9	11852043	T	G	0.6303	57.0864	0.0136	-0.00785041	0.0018	0.0162391	1.134e-14	0.628793
rs194809	16	23793635	A	G	0.1871	32.8017	0.0126	0.00272633	0.0022	0.0204153	4.861e-09	0.893764
rs1951455	14	91045995	T	C	0.2813	60.6759	-0.0148	-0.00238261	0.0019	0.0172014	6.048e-15	0.889835
rs1958898	14	40417682	C	G	0.2098	48.3356	-0.0146	-0.0407328	0.0021	0.0167838	4.225e-12	0.0152279
rs1965529	7	78196390	A	G	0.773	53.5558	0.0161	-0.00438611	0.0022	0.0196771	7.659e-14	0.82361
rs197374	1	111747361	T	C	0.4027	68.7924	0.0141	0.00569921	0.0017	0.014983	3.155e-16	0.703665
rs1999433	9	78756525	T	C	0.4403	39.6159	-0.0107	-0.0196968	0.0017	0.0149614	2.899e-10	0.188003
rs2007518	11	132769711	A	G	0.5618	58.4775	-0.013	0.0174111	0.0017	0.0155929	1.964e-14	0.264164
rs2047648	3	157315649	A	T	0.7465	44.2225	-0.0133	-0.007564	0.002	0.0194875	7.947e-12	0.697908
rs2051559	4	3297073	T	C	0.8588	44.6224	-0.0167	0.0312448	0.0025	0.0238118	3.775e-11	0.189468
rs2053682	5	171172323	A	C	0.6784	89.1975	0.017	0.0352101	0.0018	0.0156981	2.591e-20	0.0248995
rs2058527	16	6654748	T	G	0.2715	36.6343	-0.0115	0.00145267	0.0019	0.0174193	1.795e-09	0.933538
rs2064044	21	20747572	A	C	0.8062	34.3061	-0.0123	-0.0192623	0.0021	0.0169579	1.022e-08	0.256004
rs2065418	11	30400521	T	G	0.646	59.6327	0.0139	0.0360224	0.0018	0.0161556	6.073e-15	0.0257662
rs2074314	11	17390274	T	C	0.6356	38.1488	0.0105	-0.00014924	0.0017	0.014967	1.369e-09	0.992044
rs2112347	5	75719417	T	G	0.6298	263.585	0.0276	-0.0187522	0.0017	0.0151658	1.173e-61	0.216279
rs2119753	2	150368065	A	G	0.6229	34.6021	0.01	0.000584909	0.0017	0.0153266	1e-08	0.969558
rs2120710	8	92198575	A	G	0.6529	31.4846	0.0101	-0.006777	0.0018	0.0154246	1.977e-08	0.660398
rs2134858	9	71222239	T	C	0.5119	47.3668	-0.0117	-0.023202	0.0017	0.0149545	5.869e-12	0.120779
rs213518	7	26901446	T	C	0.8498	40.6406	-0.0153	0.04191	0.0024	0.0230901	2.492e-10	0.0695136
rs214249	16	298687	T	G	0.6071	65.8962	0.0138	0.022965	0.0017	0.0158459	2.715e-15	0.147262
rs215669	7	32339367	A	G	0.6024	76.8201	-0.0149	-0.0229653	0.0017	0.0165929	8.938e-18	0.166346
rs217433	7	44513897	T	C	0.8031	29.9887	-0.0115	0.00853993	0.0021	0.0189199	3.002e-08	0.65172
rs217669	14	61893357	T	C	0.7224	67.0839	-0.0172	-0.0142893	0.0021	0.0182293	6.271e-16	0.433121
rs2192158	4	54639193	A	G	0.4492	64.9446	0.0137	0.0037421	0.0017	0.0149588	7.417e-16	0.802464
rs2196618	8	84177202	A	G	0.2634	51.9917	-0.0137	0.0110899	0.0019	0.0170439	1.492e-12	0.515259
rs2206277	6	50830813	T	C	0.1557	377.469	0.0408	-0.0116077	0.0021	0.0181878	1.822e-83	0.523333
rs2228213	6	12124622	A	G	0.3374	71.7509	-0.0144	-0.0139377	0.0017	0.015685	5.498e-17	0.374217
rs2228552	1	31699894	T	G	0.5663	42.5928	0.0124	0.0115729	0.0019	0.0157131	1.795e-11	0.461417
rs2238799	22	20121802	A	G	0.6187	32.1111	0.0102	-0.0341282	0.0018	0.0150406	8.645e-09	0.0232638
rs2241423	15	67794500	A	G	0.2285	245.994	-0.0298	-0.0164143	0.0019	0.020258	3.602e-54	0.417788
rs2246012	6	131577068	T	C	0.8512	53.5558	-0.0161	-0.000138134	0.0022	0.0176887	1.154e-13	0.993769
rs2257791	10	116884159	A	G	0.756	48.3025	-0.0139	-0.00466769	0.002	0.0184999	1.631e-12	0.800802
rs225882	14	30010917	T	C	0.7513	39.4105	0.0113	0.0199387	0.0018	0.0157962	8.564e-10	0.206861
rs2267958	9	128253000	A	G	0.5088	52.1605	-0.013	-0.00796726	0.0018	0.0150774	2.013e-13	0.597204
rs2271046	4	51886646	A	T	0.6948	40.8179	-0.0115	0.0187258	0.0018	0.0164829	3.031e-10	0.255926
rs2271189	12	56101207	A	G	0.396	61.3611	-0.0141	-0.0242331	0.0018	0.0153075	9.264e-16	0.113402
rs2273175	14	103693804	T	C	0.6791	45.1883	-0.0121	-0.0210833	0.0018	0.0151719	3.69e-11	0.164643
rs2275003	9	34124862	A	G	0.5007	48.1289	0.0111	-0.00606816	0.0016	0.014961	9.438e-12	0.685039
rs2283006	7	93456410	A	G	0.4881	60.2907	0.0132	0.00953511	0.0017	0.0149906	8.055e-15	0.524728
rs2283093	7	127081177	T	C	0.1949	33.1995	0.0121	-0.0141136	0.0021	0.0191504	1.095e-08	0.46113
rs2289379	7	44764626	T	C	0.3917	57.929	-0.0137	0.000942588	0.0018	0.0149864	7.019e-15	0.949849
rs2342892	16	24529485	T	G	0.4855	54.9343	0.0126	0.00407788	0.0017	0.0149304	1.328e-13	0.784757
rs2357760	6	119892734	A	G	0.6735	70.7578	0.0143	0.0164676	0.0017	0.0158076	2.106e-16	0.297526
rs2365389	3	61250788	T	C	0.3999	110.25	-0.0168	-0.00173573	0.0016	0.0150586	6.494e-25	0.908235
rs2396625	7	113388579	A	T	0.4183	107.183	-0.0176	0.0168258	0.0017	0.0154835	2.805e-24	0.277173
rs2400414	1	194996070	T	C	0.3461	49	-0.0126	-0.00503744	0.0018	0.0158313	5.521e-13	0.750338
rs2423668	20	12450025	T	C	0.4196	34.679	0.0106	0.0135859	0.0018	0.0150418	7.84e-09	0.366413
rs2436728	6	40397862	A	G	0.4073	123.602	0.0189	0.0101776	0.0017	0.0152079	1.969e-29	0.503348
rs2439823	10	98018469	A	G	0.4514	94.2042	-0.0165	0.0140833	0.0017	0.0150106	6.513e-22	0.348131
rs2466103	8	32554786	T	G	0.6928	45.1883	-0.0121	0.0403332	0.0018	0.0179039	8.004e-12	0.0242745
rs2470893	15	74727108	T	C	0.3049	39.6159	0.0107	0.0189511	0.0017	0.016696	9.43e-10	0.256347
rs2503185	1	65995718	A	G	0.5097	58.4775	0.013	-0.00727973	0.0017	0.015076	1.327e-14	0.629189
rs2513999	11	103148904	A	G	0.1593	35.0828	-0.0154	-0.014725	0.0026	0.0294965	3.066e-09	0.617631
rs2600226	3	12887263	T	C	0.6712	41.5309	-0.0116	-0.0103423	0.0018	0.0155723	1.423e-10	0.506596
rs2605603	11	93487939	A	G	0.4812	41.4414	-0.0103	-0.029816	0.0016	0.0149318	2.041e-10	0.0458458
rs2612576	18	45387985	A	T	0.2945	32.3102	-0.0108	-0.0125631	0.0019	0.017538	8.49e-09	0.473784
rs2622274	6	63530611	T	G	0.4553	39.6159	-0.0107	-0.0050094	0.0017	0.0153217	3.23e-10	0.743707
rs264941	2	103680962	A	C	0.4679	53.2042	-0.0124	-0.0040018	0.0017	0.0150626	1.836e-13	0.790487
rs2707183	12	116519802	T	G	0.5321	29.9273	-0.0093	-0.00927035	0.0017	0.0149315	4.894e-08	0.534694
rs2712665	12	99201169	T	C	0.6968	32.3102	-0.0108	0.0139274	0.0019	0.0168386	5.399e-09	0.408172
rs2715423	15	98968644	A	G	0.2805	36.6343	-0.0115	0.0146943	0.0019	0.0163544	1.901e-09	0.368922
rs273512	19	18113919	T	C	0.409	75.1111	0.0156	-0.0167985	0.0018	0.0150639	4.477e-19	0.264786
rs2744974	6	34611654	T	C	0.3239	235.713	0.0261	-0.0273315	0.0017	0.0158569	1.275e-51	0.0847735
rs274628	7	86636539	A	C	0.3366	32.1111	-0.0102	0.0126435	0.0018	0.0153074	1.357e-08	0.408819
rs2777768	9	81571819	A	G	0.7228	39.2271	0.0119	-0.00569349	0.0019	0.0184919	6.377e-10	0.758165
rs2820295	1	201831740	A	G	0.3266	170.448	0.0235	0.0175835	0.0018	0.0163755	5.556e-39	0.282927
rs2832283	21	29318237	A	G	0.2254	33.0625	0.0115	-0.00299855	0.002	0.0171303	4.718e-09	0.861045
rs28350	3	42376954	A	G	0.1717	61.124	0.0172	0.0219775	0.0022	0.0191527	1.074e-14	0.251179
rs28489620	22	41408712	A	G	0.2818	51.7029	-0.0151	-0.0367126	0.0021	0.016377	1.423e-12	0.0249793
rs2861089	5	165130948	A	T	0.3806	38.1488	0.0105	-0.0128302	0.0017	0.0157923	1.549e-09	0.416545
rs2861685	2	67610421	T	C	0.5864	75.4155	0.0165	-0.00909214	0.0019	0.0151748	7.823e-18	0.549067
rs2862996	11	43632283	T	G	0.7012	161.439	-0.0216	-0.00572238	0.0017	0.0161661	3.604e-35	0.723359
rs2875762	6	124603886	C	G	0.252	41.6025	0.0129	-0.0576974	0.002	0.0238307	1.066e-10	0.0154718
rs2907948	7	150941396	A	G	0.244	58.241	-0.0145	0.0165054	0.0019	0.0198863	1.945e-14	0.406546
rs2910026	5	153150376	T	C	0.7222	39.5102	-0.0132	-0.00386365	0.0021	0.0175627	5.688e-10	0.825878
rs2962334	5	87583239	T	G	0.0272	45.0491	0.0396	0.0780403	0.0059	0.0507505	1.777e-11	0.124115
rs2984618	1	47224766	T	G	0.4408	106.348	0.0165	-0.00878396	0.0016	0.0154933	3.803e-24	0.570746
rs3019466	11	92743012	T	C	0.1677	28.4444	-0.0128	-0.0256026	0.0024	0.0239527	4.905e-08	0.285123
rs305256	8	136556009	T	C	0.2263	29.9887	-0.0115	-0.00924717	0.0021	0.0173724	2.792e-08	0.594525
rs3101336	1	72285502	T	C	0.3825	252.016	-0.0254	0.0325836	0.0016	0.0156327	4.804e-54	0.0371313
rs312750	17	70347398	A	G	0.4986	36.7539	0.0097	-0.00283098	0.0016	0.0152991	2.565e-09	0.853197
rs321237	1	96012569	A	G	0.7498	39.69	0.0126	-0.00340137	0.002	0.0168637	1.488e-10	0.840153
rs326893	4	111770620	T	C	0.5812	50.6609	0.0121	0.000105002	0.0017	0.0158762	1.893e-12	0.994723
rs329651	11	133897727	T	G	0.806	58.0499	0.016	0.0222814	0.0021	0.0257589	2.13e-14	0.387039
rs337637	4	38602849	A	G	0.359	64.9446	-0.0137	0.00677972	0.0017	0.0154059	6.237e-16	0.659885
rs339991	15	60621438	A	G	0.4201	54.0657	-0.0125	-0.00315062	0.0017	0.0153592	3.514e-13	0.837472
rs34184235	3	86143696	T	C	0.4353	36.6343	-0.0115	-0.0138692	0.0019	0.0152973	2.143e-09	0.364596
rs34234296	2	174301908	A	G	0.3876	52.5625	-0.0145	-0.0319213	0.002	0.016261	2.011e-13	0.0496398
rs34517439	1	77984833	A	C	0.1168	169.868	0.0391	0.0726623	0.003	0.0219861	3.403e-39	0.000950058
rs34811474	4	25407216	A	G	0.2224	162.285	-0.0293	-0.0406365	0.0023	0.0178064	8.504e-38	0.0224817
rs349088	11	85103349	A	C	0.4777	58.4775	-0.013	-0.0272886	0.0017	0.0153969	3.501e-14	0.0763379
rs35408866	4	186822091	A	G	0.1339	32.2462	0.0159	-0.0334701	0.0028	0.0252536	1.502e-08	0.185052
rs355777	3	154317161	C	G	0.3984	78.8962	0.0151	-0.00166644	0.0017	0.0151093	2.129e-18	0.912177
rs35867081	17	81073478	A	G	0.4871	62.3269	0.015	0.00421846	0.0019	0.0150388	6.648e-15	0.779091
rs35949039	16	70538702	T	G	0.1056	48.1009	-0.0215	0.0242264	0.0031	0.0246254	6.297e-12	0.325215
rs3732927	3	170868268	T	C	0.2907	33.9135	0.0099	-0.00631078	0.0017	0.0167885	1.13e-08	0.706993
rs3764625	19	49145794	T	G	0.3989	31.8893	0.0096	-0.00276444	0.0017	0.0149438	2.422e-08	0.853238
rs3764835	2	158662856	A	G	0.1505	29.3403	-0.013	0.0299848	0.0024	0.0193447	3.841e-08	0.121135
rs3770890	2	36430849	T	G	0.9725	31.4023	-0.0297	-0.0158841	0.0053	0.100626	2.103e-08	0.874572
rs3796432	4	95109251	T	G	0.3672	39.4105	-0.0113	-0.0214461	0.0018	0.0160592	2.214e-10	0.181731
rs3806114	6	20482104	A	G	0.6916	44.4444	-0.012	-0.000646232	0.0018	0.0174497	1.459e-11	0.970458
rs3808477	8	115658120	T	C	0.274	91.7562	-0.0182	-0.0158696	0.0019	0.0161739	8.726e-22	0.326501
rs3814883	16	29983601	T	C	0.4795	178.301	0.0227	0.0222702	0.0017	0.0151439	1.471e-40	0.141407
rs3825061	11	119073965	T	C	0.3863	67.8201	0.014	0.00904035	0.0017	0.0163985	6.149e-16	0.581435
rs3914628	4	146516867	T	C	0.8593	51.465	0.0165	0.0118738	0.0023	0.0197359	6.914e-13	0.547417
rs3923783	17	1939895	A	C	0.1784	101.826	-0.0222	-0.0162693	0.0022	0.0177858	4.121e-23	0.360328
rs39654	3	173377333	A	G	0.4513	91.9343	-0.0163	0.0177194	0.0017	0.0152506	1.745e-21	0.245283
rs40067	5	108103311	A	G	0.1701	120.045	-0.0252	0.00767561	0.0023	0.0182951	9.728e-29	0.674819
rs4017425	3	43987272	T	C	0.4676	48.1799	-0.0118	-0.00497039	0.0017	0.0153526	2.911e-12	0.746127
rs4148155	4	88133515	A	G	0.8867	54.5325	0.0192	-0.0365511	0.0026	0.0284199	1.339e-13	0.198406
rs4240673	8	10930102	T	C	0.4545	119.629	0.0175	-0.0257225	0.0016	0.0151225	1.584e-26	0.0889549
rs4256980	11	8652392	C	G	0.3305	121	-0.0187	0.0239991	0.0017	0.015624	8.633e-29	0.124528
rs427943	21	45150981	A	C	0.4288	108.405	-0.0177	-0.00274482	0.0017	0.0151219	3.603e-25	0.855965
rs4286488	4	93518875	A	G	0.7608	36.6025	0.0121	0.00590759	0.002	0.0174894	1.704e-09	0.735528
rs429358	19	44908684	T	C	0.8459	97.7056	0.0257	-0.0254966	0.0026	0.0194972	2.599e-22	0.190974
rs4303732	2	100213578	T	C	0.6137	98.827	0.0169	-0.00746689	0.0017	0.015203	1.264e-22	0.623323
rs4307239	7	24314681	A	G	0.5361	45.7612	-0.0115	0.00334347	0.0017	0.0150679	1.473e-11	0.824397
rs4390583	16	81661230	A	C	0.5714	30.8642	-0.01	0.0053593	0.0018	0.0156699	1.63e-08	0.732342
rs4430672	14	62627689	T	C	0.1958	34.8662	0.0124	0.013405	0.0021	0.0183313	5.003e-09	0.464618
rs4482463	2	204511186	A	C	0.917	100	-0.031	0.000992383	0.0031	0.0318865	4.848e-23	0.975172
rs4517716	14	82547532	C	G	0.7924	34.2225	-0.0117	0.000376815	0.002	0.0190898	4.27e-09	0.984251
rs45486197	19	2244850	A	G	0.0635	48.6506	0.0279	-0.0153495	0.004	0.0315344	1.801e-12	0.626432
rs459552	5	112841059	A	T	0.7747	49	-0.0133	0.00219334	0.0019	0.0163636	8.356e-12	0.893373
rs4653017	1	33311127	T	C	0.6679	42.9753	0.0118	0.0217644	0.0018	0.0158126	1.11e-10	0.1687
rs4655141	1	22985532	T	C	0.8362	61.8368	-0.0173	-0.05946	0.0022	0.0232828	6.198e-15	0.0106549
rs4700608	5	63730453	T	C	0.5236	83.1315	-0.0155	0.0125954	0.0017	0.0152068	4.324e-20	0.407516
rs4721089	7	1833285	T	C	0.783	52.7202	0.0167	0.0494258	0.0023	0.016828	5.596e-13	0.00331268
rs4740383	9	130908179	A	G	0.4185	52.966	0.0131	0.0203095	0.0018	0.0150119	7.028e-14	0.176091
rs4740619	9	15634328	T	C	0.5436	139.535	0.0189	0.0208172	0.0016	0.0149534	3.147e-31	0.16388
rs474605	18	42032756	A	G	0.4679	54.0657	-0.0125	0.0138091	0.0017	0.0149796	2.717e-13	0.356602
rs4771218	13	28081174	A	G	0.6244	61.3611	-0.0141	-0.0126866	0.0018	0.0153427	3.18e-15	0.408302
rs478707	18	7543209	T	C	0.2032	39.0625	-0.015	-0.00361685	0.0024	0.0217954	1.983e-10	0.8682
rs4812405	20	36648182	A	C	0.0763	37.4692	-0.0202	0.0244204	0.0033	0.0488737	1.279e-09	0.617312
rs4813619	20	2835069	T	G	0.5305	34.679	-0.0106	-0.00955883	0.0018	0.0150649	1.695e-09	0.525747
rs4858193	3	20399558	T	C	0.7199	49	0.0133	0.0253023	0.0019	0.0169973	2.444e-12	0.136591
rs4864201	4	129810129	T	C	0.3471	64.9446	0.0137	-0.0288937	0.0017	0.0154434	4.298e-16	0.0613522
rs4865796	5	53976834	A	G	0.7044	28.4444	-0.0096	0.0150063	0.0018	0.0158883	4.211e-08	0.344922
rs4880341	10	132179185	T	C	0.5725	58.4775	-0.013	-0.00835486	0.0017	0.0149349	3.059e-14	0.575875
rs4900714	14	46833016	T	G	0.4776	77.8547	0.015	0.000239316	0.0017	0.0151854	1.001e-18	0.987426
rs4906263	14	102782790	C	G	0.6562	95.6049	-0.0176	-0.011634	0.0018	0.0156725	8.106e-23	0.457894
rs4921301	5	160557485	T	C	0.2127	28.8906	-0.0129	0.0347038	0.0024	0.0183462	4.033e-08	0.0585423
rs4970991	1	151031527	T	C	0.2151	30.5125	0.0116	-0.0028905	0.0021	0.0173966	1.811e-08	0.868037
rs4973618	2	228137904	A	G	0.6623	67.6049	-0.0148	0.0220284	0.0018	0.0160633	1.252e-16	0.170268
rs4981693	14	29211125	A	G	0.7743	102.01	0.0202	0.0408366	0.002	0.0159438	7.894e-24	0.0104287
rs4986044	17	21358248	T	C	0.455	122.379	-0.0177	-0.00932209	0.0016	0.0149372	1.269e-27	0.532572
rs4988235	2	135851076	A	G	0.7206	53.2042	0.0124	0.023625	0.0017	0.0154057	7.094e-13	0.125147
rs543874	1	177920345	A	G	0.7786	573.602	-0.0479	0.00205598	0.002	0.019441	3.06e-125	0.915777
rs56133507	2	171961945	T	G	0.8065	29.7934	-0.0131	0.00840376	0.0024	0.0224311	4.305e-08	0.707921
rs56151256	15	77732464	A	C	0.7555	56.9339	0.0166	-0.0107198	0.0022	0.0187522	6.187e-14	0.567556
rs56161855	17	48211287	A	T	0.8678	69.2462	-0.0233	0.0150245	0.0028	0.0207441	1.408e-16	0.468895
rs56211164	7	158224072	A	G	0.2395	33.8512	-0.0128	-0.00783113	0.0022	0.019279	8.9e-09	0.684595
rs562664	11	64056147	T	C	0.1873	39.3471	-0.0138	0.0320213	0.0022	0.0180534	4.15e-10	0.0761115
rs570463	11	28717771	A	C	0.3266	45.1883	-0.0121	0.00822141	0.0018	0.017953	4.33e-11	0.646995
rs57989773	6	100181202	T	C	0.7576	38.1172	-0.0142	0.0116083	0.0023	0.01861	5.63e-10	0.532779
rs587271	1	54277438	T	C	0.69	44.4444	0.012	-0.0119211	0.0018	0.0161984	6.208e-11	0.461766
rs592483	11	69630405	T	C	0.5933	64.9446	-0.0137	-0.00670544	0.0017	0.0151664	1.525e-16	0.658399
rs59302296	3	9465630	A	T	0.0991	45.9854	0.0217	-0.00267032	0.0032	0.0304767	9.124e-12	0.93018
rs6010784	20	62908967	T	C	0.5062	43.8906	0.0106	0.00575754	0.0016	0.0152169	6.906e-11	0.705159
rs61740466	1	19608406	A	G	0.2346	41.6612	-0.0142	0.00842481	0.0022	0.0179801	2.24e-10	0.639383
rs61813324	1	156080086	T	C	0.1312	106.532	0.0289	0.00159889	0.0028	0.0205778	3.196e-24	0.938067
rs61828641	1	174352859	A	G	0.1092	55.2544	0.0223	0.0114414	0.003	0.0271796	2.492e-13	0.673786
rs61983990	14	41005798	A	G	0.0802	32.0033	0.0198	-0.0286711	0.0035	0.0401911	1.912e-08	0.475617
rs62176243	2	165334371	A	T	0.7571	45.2562	0.0148	0.0259535	0.0022	0.016438	2.411e-11	0.114365
rs6265	11	27658369	T	C	0.1836	386.778	-0.0413	-0.0552408	0.0021	0.0209504	7.399e-89	0.00837067
rs6443750	3	181611894	T	C	0.1994	52.39	-0.0152	-0.000526356	0.0021	0.0184699	7.252e-13	0.977265
rs6445258	3	62126524	T	C	0.207	32.4405	0.0131	0.000650482	0.0023	0.0212265	2.477e-08	0.975553
rs6463489	7	5502882	T	C	0.0959	41.2559	0.0167	0.0435211	0.0026	0.0289636	2.504e-10	0.132939
rs6468266	8	34522758	A	T	0.4176	44.1834	-0.0113	-0.00703264	0.0017	0.0154822	7.708e-11	0.649657
rs6470144	8	123140005	T	G	0.6503	29.642	0.0098	0.0136346	0.0018	0.0153083	3.055e-08	0.373108
rs6493498	15	51462254	T	C	0.4465	73.3164	0.0137	-0.0198882	0.0016	0.0152337	4.838e-17	0.191708
rs6496248	15	97719693	A	T	0.6352	33.3827	0.0104	0.000974802	0.0018	0.0151555	2.929e-09	0.948716
rs6500208	16	48977338	A	G	0.2021	53.29	0.0146	0.00538801	0.002	0.0162007	3.211e-13	0.739452
rs650198	12	69280815	T	C	0.7294	51.9917	-0.0137	0.021436	0.0019	0.015636	6.425e-13	0.170394
rs6512302	20	64060197	C	G	0.7391	44.89	0.0134	-0.0218805	0.002	0.0182265	1.522e-11	0.229953
rs6539064	12	103312976	C	G	0.7468	104.255	0.0194	-0.0307458	0.0019	0.0163002	1.135e-23	0.0592652
rs6545714	2	59080590	A	G	0.6112	147.016	-0.0194	0.00516094	0.0016	0.0152383	4.013e-32	0.734849
rs6556301	5	177100576	T	G	0.3707	44.1834	-0.0113	0.0150687	0.0017	0.0155132	8.137e-11	0.331376
rs6567160	18	60161902	T	C	0.7518	844.055	-0.0552	0.0606406	0.0019	0.0189421	7.82e-184	0.00136776
rs657452	1	49124175	A	G	0.4042	138.062	0.0188	0.00436147	0.0016	0.0151168	3.172e-30	0.772951
rs6591407	11	57146683	A	C	0.1984	34.8662	-0.0124	-0.00648304	0.0021	0.0209501	3.583e-09	0.756978
rs6607337	17	36700930	T	C	0.2978	42.5928	-0.0124	0.00282676	0.0019	0.0173931	2.548e-11	0.870894
rs6656785	1	74540092	A	G	0.6125	123.766	-0.0178	-0.00362134	0.0016	0.0151071	3.056e-27	0.810555
rs66595146	18	60537082	A	C	0.6291	45.5625	0.0135	-0.0131614	0.002	0.0151976	9.093e-12	0.38648
rs6661316	1	209922182	T	C	0.5893	56.25	0.012	0.0146581	0.0016	0.0149379	1.721e-13	0.32646
rs6696828	1	80346335	C	G	0.2976	44.4444	0.012	0.038492	0.0018	0.0181666	6.415e-11	0.0341044
rs6710091	2	239597	C	G	0.6655	32.7438	0.0103	-0.0268343	0.0018	0.0155364	5.778e-09	0.0841337
rs6716898	2	198079547	A	G	0.4873	44.6787	0.0127	0.0308594	0.0019	0.0152649	2.33e-11	0.0432185
rs6720868	2	229798860	T	C	0.3083	73.1975	0.0154	0.00289956	0.0018	0.0162212	1.824e-17	0.858133
rs6725931	2	219340424	T	C	0.8483	60.7101	0.0187	0.0134262	0.0024	0.0331244	2.297e-15	0.685237
rs6783054	3	11631331	A	C	0.5028	33.9135	0.0099	0.0249072	0.0017	0.0151034	6.22e-09	0.0991243
rs6803161	3	196478823	T	C	0.3945	31.7147	0.0107	-0.022263	0.0019	0.0155163	2.705e-08	0.151339
rs6804842	3	25064946	A	G	0.4301	77.6602	-0.0141	0.0049	0.0016	0.0149791	7.57e-18	0.743575
rs6808814	3	117133622	T	C	0.7335	38.5706	0.0118	0.00680133	0.0019	0.0179176	1.305e-09	0.70425
rs6850421	4	179265880	A	G	0.4564	35.3712	0.0113	0.00463715	0.0019	0.0149347	3.657e-09	0.756185
rs6864049	5	124994829	A	G	0.489	57.1914	-0.0121	0.0150746	0.0016	0.0152653	1.475e-13	0.323394
rs687339	3	136213517	T	C	0.7697	97.9058	0.0188	0.00620199	0.0019	0.0208535	4.317e-22	0.766156
rs6882366	5	96528989	T	C	0.3959	59.3806	-0.0131	-0.024291	0.0017	0.0162723	4.387e-14	0.135494
rs6886072	5	137262771	T	C	0.4665	34.6021	-0.01	-0.00151856	0.0017	0.0149497	4.125e-09	0.919091
rs6888194	5	107574956	T	C	0.8443	30.4896	-0.0127	0.0184245	0.0023	0.0209638	3.583e-08	0.37947
rs6890310	5	27193466	A	G	0.2923	39.2271	-0.0119	0.0143948	0.0019	0.0174234	3.287e-10	0.408705
rs6893539	5	123370043	A	C	0.6981	41.2299	-0.0122	0.0116106	0.0019	0.0165603	6.165e-11	0.483235
rs6909685	6	97306076	T	C	0.3295	68.5216	-0.0149	-0.00759298	0.0018	0.0155946	2.782e-16	0.626331
rs6915002	6	54163271	T	C	0.4113	33.9135	0.0099	-0.0209365	0.0017	0.0154568	8.71e-09	0.175571
rs6921533	6	73032611	T	C	0.2933	33.3827	0.0104	-0.0153525	0.0018	0.016211	1.374e-08	0.34362
rs6922607	6	142382346	A	G	0.808	34.9174	-0.013	-0.00889394	0.0022	0.0197795	1.851e-09	0.652959
rs6950388	7	1231063	A	G	0.7782	37.655	0.0135	-0.0162686	0.0022	0.0178093	1.588e-09	0.360984
rs6973656	7	77793266	A	G	0.5836	35.2976	-0.0101	-0.0286034	0.0017	0.0155149	6.31e-09	0.0652409
rs698147	5	3513371	A	G	0.447	46.5606	0.0116	-0.00587305	0.0017	0.014941	9.672e-12	0.694258
rs7024334	9	106309794	T	G	0.2254	45.5625	0.0135	-0.0100376	0.002	0.0184142	4.708e-12	0.585685
rs7025938	9	100326039	C	G	0.6798	81	-0.0162	-0.00877398	0.0018	0.0153159	1.47e-19	0.566735
rs7070670	10	60082887	T	C	0.3228	36	-0.0126	0.0168672	0.0021	0.0166509	7.143e-10	0.311066
rs7084454	10	21532345	A	G	0.3086	121	0.0198	-0.0109308	0.0018	0.0162159	4.505e-27	0.500261
rs7102454	11	65827349	T	C	0.6437	87.1111	-0.0168	0.0548964	0.0018	0.0163904	3.839e-21	0.000810177
rs7124681	11	47508395	A	C	0.4162	258.004	0.0257	0.0241933	0.0016	0.0152613	3.956e-55	0.112905
rs7138803	12	49853685	A	G	0.387	305.221	0.0297	0.0173565	0.0017	0.0154011	3.095e-71	0.259756
rs7144011	14	79474040	T	G	0.2334	172.923	0.0263	-0.0289909	0.002	0.0174426	2.374e-40	0.0964984
rs7161194	14	101062668	A	G	0.3437	100	0.019	-0.00155501	0.0019	0.0164436	2.23e-24	0.924659
rs7171864	15	72934908	A	G	0.6935	60.2907	0.0132	-0.00874593	0.0017	0.01638	2.6e-14	0.593384
rs7172627	15	31585487	A	G	0.523	44.9689	-0.0114	-0.0200148	0.0017	0.0149846	1.813e-11	0.181649
rs7206608	16	82839023	C	G	0.6751	52.1605	-0.013	-0.026515	0.0018	0.015632	1.202e-12	0.0898463
rs7206790	16	53763996	C	G	0.5232	1270.71	-0.0606	-0.00876183	0.0017	0.0149557	1e-200	0.557975
rs7245985	19	30219503	T	G	0.7956	32.1111	0.0119	-0.0454504	0.0021	0.0191701	1.876e-08	0.0177452
rs7258722	19	18698105	A	T	0.4131	138.408	-0.02	-0.0342808	0.0017	0.0149886	1.806e-30	0.0221886
rs72649373	4	79688812	T	C	0.8619	35.5727	-0.0167	0.00599029	0.0028	0.0208657	3.203e-09	0.774045
rs72757415	15	92029532	T	G	0.2123	47.7902	-0.0159	-0.0115028	0.0023	0.0172177	1.337e-11	0.504082
rs73213484	4	28487717	A	T	0.8565	59.3471	0.0208	-0.0351798	0.0027	0.0211462	2.043e-14	0.0961834
rs73225274	8	21231398	A	G	0.8649	31.0408	-0.0156	-0.00148125	0.0028	0.0247593	2.326e-08	0.952294
rs7323	13	27434894	C	G	0.268	76.3324	-0.0166	0.0490015	0.0019	0.0169202	2.179e-18	0.00377911
rs7357754	9	89592393	A	G	0.4985	49.827	-0.012	-0.0175574	0.0017	0.0149316	1.814e-12	0.239651
rs73985439	2	211434524	A	C	0.6914	38.9138	-0.0131	0.00816151	0.0021	0.0162645	1.839e-10	0.615808
rs742748	20	40664757	T	C	0.5864	44.1834	-0.0113	0.00234984	0.0017	0.0151956	1.13e-11	0.877106
rs74887628	1	147561000	A	G	0.0339	31.9016	0.0305	-0.00655169	0.0054	0.062889	1.758e-08	0.917028
rs750090	4	152010284	T	C	0.6258	39.4105	0.0113	-0.00800706	0.0018	0.0151901	2.496e-10	0.598109
rs7512146	1	33817407	T	G	0.5272	32.5571	-0.0097	-0.0207838	0.0017	0.0149392	1.286e-08	0.164157
rs7534091	1	118321993	A	G	0.7182	44.4444	-0.012	-0.00942726	0.0018	0.0174747	6.65e-11	0.589556
rs7561278	2	48727766	T	C	0.7668	64.7642	0.0169	-0.0011442	0.0021	0.0177047	4.89e-16	0.948471
rs756717	16	72962263	A	G	0.394	62.1315	-0.0134	0.00591129	0.0017	0.0152788	2.383e-15	0.698834
rs7568228	2	235939844	C	G	0.5401	37.4256	-0.0104	-0.034838	0.0017	0.0149371	1.004e-09	0.0196843
rs7588437	2	180710554	A	G	0.3664	94.2042	-0.0165	0.00101814	0.0017	0.0162645	2.321e-22	0.950086
rs7593917	2	203066289	A	G	0.4535	51.6602	-0.0115	0.0028215	0.0016	0.0150104	9.671e-13	0.850901
rs7599312	2	212548507	A	G	0.2737	102.235	-0.0182	-0.0264177	0.0018	0.0162968	1.521e-23	0.10501
rs7616009	3	195161027	A	G	0.1595	42.7934	-0.0157	0.0434844	0.0024	0.0240035	4.331e-11	0.0700503
rs7631156	3	132032784	A	G	0.3091	142.67	0.0215	0.00888706	0.0018	0.0164015	3.329e-32	0.587926
rs7640424	3	108101216	T	C	0.3106	56.25	-0.0135	0.00221743	0.0018	0.0156517	1.226e-14	0.887338
rs765125	12	2047041	T	C	0.5855	33.2318	-0.0098	-0.000662289	0.0017	0.0150183	1.268e-08	0.964826
rs765875	6	142864546	T	C	0.4689	60.2907	-0.0132	-0.0144927	0.0017	0.0151544	1.077e-14	0.338902
rs76638898	10	20810655	A	G	0.0234	33.4618	-0.0376	-0.0232792	0.0065	0.0404401	8.148e-09	0.564854
rs7678054	4	94172704	A	G	0.4788	33.9135	-0.0099	0.0217593	0.0017	0.0152489	4.574e-09	0.153597
rs768023	6	108554799	A	G	0.6033	101.254	0.0161	0.00584154	0.0016	0.0151076	1.127e-22	0.699006
rs7685628	4	164388981	A	T	0.4014	35.2976	0.0101	-0.0205723	0.0017	0.015771	6.145e-09	0.192083
rs76942203	11	117102531	A	G	0.0587	41.1475	0.0263	-0.0599952	0.0041	0.0283741	9.078e-11	0.0344778
rs7696649	4	119401022	A	G	0.278	37.2742	0.0116	-0.0034126	0.0019	0.0173446	4.725e-10	0.84402
rs7713317	5	96381018	A	G	0.7198	85.0494	-0.0166	-0.030558	0.0018	0.0160244	1.959e-20	0.0565249
rs7715256	5	154158333	T	G	0.5644	97.5156	-0.0158	0.0192055	0.0016	0.0152531	3.978e-22	0.207988
rs77165542	2	430975	T	C	0.0341	313.891	-0.0939	0.00522162	0.0053	0.0580942	1.505e-70	0.928381
rs7727781	5	165758566	T	C	0.5164	29.9273	0.0093	-0.0146859	0.0017	0.0150634	4.272e-08	0.329591
rs7730004	5	43190931	T	C	0.6614	59.6327	0.0139	0.0218561	0.0018	0.0150581	1.461e-14	0.146653
rs7734385	5	159033204	A	G	0.4449	39.8477	-0.0101	0.0233374	0.0016	0.0149788	6.084e-10	0.119225
rs77432547	13	85920682	A	G	0.7229	65.5329	-0.017	-0.0098588	0.0021	0.0154953	1.44e-15	0.524618
rs7760482	6	147033140	A	G	0.6159	32.1111	-0.0102	0.0164551	0.0018	0.0151175	6.248e-09	0.276382
rs7774	17	4897868	A	C	0.3197	37.1519	0.0128	0.028353	0.0021	0.0153197	4.223e-10	0.0642052
rs7802342	7	137751179	T	G	0.7048	42.5928	-0.0124	-0.0139955	0.0019	0.0170921	6.233e-11	0.412883
rs7842934	8	131826674	T	C	0.9211	32.9698	-0.0178	0.0103756	0.0031	0.0344672	1.548e-08	0.763393
rs7861160	9	78184663	T	C	0.5941	31.2284	0.0095	0.00542973	0.0017	0.0151198	3.678e-08	0.71951
rs7893571	10	16708130	T	G	0.6736	48.2253	0.0125	-0.0414549	0.0018	0.016233	5.832e-12	0.0106571
rs7899106	10	85651147	A	G	0.9496	78.1074	-0.0327	-0.0101553	0.0037	0.0362915	1.719e-18	0.779609
rs7903146	10	112998590	T	C	0.2787	97.7901	-0.0178	-0.0294367	0.0018	0.0186778	1.665e-23	0.11502
rs7907470	10	10227026	A	G	0.9161	32.6004	-0.0177	-0.0163091	0.0031	0.0231082	7.355e-09	0.480331
rs79113395	1	1659060	A	G	0.266	82.6446	-0.02	0.0478185	0.0022	0.0177379	2.033e-20	0.00702118
rs79186842	20	49072499	A	G	0.8597	52.0459	0.0202	-0.0490348	0.0028	0.0205711	2.596e-13	0.0171408
rs7944782	11	130925803	T	G	0.5016	71.7509	-0.0144	0.0137161	0.0017	0.0149908	3.61e-17	0.360206
rs7975187	12	60570327	A	G	0.7712	42.5601	-0.0137	-0.0143527	0.0021	0.0188864	3.86e-11	0.447286
rs79780963	10	103192742	T	C	0.0804	48.6008	0.0244	-0.0305063	0.0035	0.027013	2.632e-12	0.258762
rs79906980	1	57422313	T	C	0.1555	36.929	0.0158	0.0220637	0.0026	0.0234516	1.691e-09	0.346796
rs805412	2	53893683	A	G	0.4337	33.2318	-0.0098	-0.00336552	0.0017	0.0149574	1.144e-08	0.821973
rs8057911	16	54109440	T	C	0.234	29.5369	0.0125	0.0240585	0.0023	0.0187956	3.658e-08	0.200543
rs8065172	17	33129951	A	G	0.2383	38.44	-0.0124	0.0330945	0.002	0.0165875	5.291e-10	0.0460267
rs8097672	18	1839600	A	T	0.8545	75.8351	-0.0209	0.0271022	0.0024	0.0196539	3.26e-18	0.167902
rs8122855	20	25211413	A	G	0.3377	57.929	0.0137	0.0200358	0.0018	0.0157372	4.108e-14	0.202965
rs8126575	21	45015695	T	G	0.8673	36.9664	0.0152	-0.00601188	0.0025	0.0195538	5.879e-10	0.758499
rs8134638	21	39272244	T	C	0.6273	44.2225	-0.0133	-0.0214702	0.002	0.014979	1.574e-11	0.151758
rs8181823	13	64903808	A	C	0.2344	39.0625	-0.0125	-0.025353	0.002	0.0168056	4.363e-10	0.1314
rs845084	10	123460520	A	G	0.2666	51.2355	0.0136	0.0088846	0.0019	0.0170664	3.219e-12	0.602651
rs852056	20	17122215	T	C	0.2538	41.9086	0.0123	0.0116566	0.0019	0.01763	2.145e-10	0.508499
rs865809	3	184279947	A	G	0.2246	38.44	0.0124	-0.0158933	0.002	0.016581	6.502e-10	0.337799
rs879620	16	3965728	T	C	0.5966	176.734	0.0226	0.0318801	0.0017	0.015139	8.449e-39	0.0352192
rs889398	16	69522812	T	C	0.4151	148.535	-0.0195	0.00695656	0.0016	0.0151866	3.234e-32	0.646901
rs891387	18	23523945	T	C	0.4951	149.702	0.0208	-0.0310533	0.0017	0.0150025	9.256e-35	0.0384645
rs895330	19	4060709	C	G	0.806	79.3719	0.0196	0.00483349	0.0022	0.0202065	1.588e-19	0.810947
rs900144	11	13272721	T	C	0.5784	75.7924	0.0148	-0.00133148	0.0017	0.0149841	1.526e-18	0.929194
rs9168	13	98449329	A	C	0.2752	53.5208	-0.0139	0.0116216	0.0019	0.0170739	1.075e-13	0.496083
rs925018	3	62727468	C	G	0.6665	58.4775	-0.013	0.0180916	0.0017	0.0169179	4.328e-14	0.2849
rs9294260	6	82723511	A	G	0.4689	76.5625	0.014	-0.0114229	0.0016	0.0149559	8.161e-18	0.445004
rs9299	17	48592068	T	C	0.6447	43.7068	0.0119	-0.0287854	0.0018	0.0161957	1.869e-11	0.0755092
rs930295	2	50006214	A	C	0.1548	81.7845	0.0208	0.0108654	0.0023	0.0222766	2.03e-19	0.625727
rs9304665	19	47099320	A	T	0.7423	132.25	0.023	-0.0212307	0.002	0.0166353	2.203e-31	0.20187
rs9320823	6	97981461	T	C	0.4118	94.2042	-0.0165	0.0178544	0.0017	0.015985	2.073e-21	0.264017
rs935166	2	26726498	A	G	0.4948	64	-0.0152	-0.0168128	0.0019	0.015175	8.691e-16	0.267893
rs9370410	6	55307044	A	G	0.7293	30.5402	0.0105	0.0201033	0.0019	0.0169916	2.584e-08	0.236758
rs942066	14	93565568	A	G	0.373	102.01	-0.0202	0.0106482	0.002	0.0154583	2.356e-24	0.490928
rs9458814	6	163350273	T	C	0.7708	31.36	-0.0112	-0.00115885	0.002	0.0186034	2.328e-08	0.95033
rs946824	1	243520717	T	C	0.1355	62.0944	0.0197	0.00940903	0.0025	0.0210694	4.823e-15	0.655184
rs9478496	6	154012048	T	C	0.8453	46.5955	-0.0157	0.023212	0.0023	0.0186863	8.169e-12	0.214167
rs9512648	13	27359773	A	G	0.4741	31.2284	0.0095	-0.00657601	0.0017	0.0152974	4.113e-08	0.667284
rs9522183	13	111324933	T	G	0.5492	50.4848	-0.0135	-0.0204771	0.0019	0.0150264	2.1e-12	0.172962
rs9527895	13	58793633	T	C	0.819	47.1909	-0.0158	0.0447904	0.0023	0.0213322	3.693e-12	0.0357586
rs9531786	13	85409833	C	G	0.3715	38.0278	-0.0111	-0.00443172	0.0018	0.0158061	4.111e-10	0.779186
rs9569777	13	57910652	T	G	0.1865	91.6122	-0.0201	-0.00517764	0.0021	0.0187503	3.43e-21	0.782444
rs9595908	13	32610151	T	C	0.6427	82.0623	0.0154	-0.0301787	0.0017	0.0151026	3.734e-20	0.0456888
rs9599161	13	66859884	T	C	0.57	37.5156	0.0098	0.00488979	0.0016	0.0160139	2.324e-09	0.760102
rs9603697	13	40209186	T	C	0.3184	55.4198	0.0134	0.0277995	0.0018	0.0152071	1.689e-13	0.0675398
rs9615337	22	48502747	C	G	0.575	30.25	-0.011	-0.000898548	0.002	0.015157	2.054e-08	0.952727
rs962796	13	53811149	T	C	0.1937	44.4444	0.014	0.0279548	0.0021	0.0189307	1.88e-11	0.139758
rs9816226	3	186116710	A	T	0.1755	225	-0.0315	0.0600417	0.0021	0.0206019	1.447e-50	0.00356402
rs9818122	3	85811914	T	C	0.7933	129.96	-0.0228	0.00984812	0.002	0.0196268	3.966e-30	0.61583
rs9826775	3	156577552	A	G	0.8513	41.7101	0.0155	-0.0361075	0.0024	0.0203965	6.614e-11	0.0766814
rs9827823	3	84172623	T	C	0.8552	62.6163	0.0182	-0.0211791	0.0023	0.0232133	3.39e-15	0.361574
rs9888533	13	107202264	T	C	0.5302	43.2825	0.0125	-0.000629919	0.0019	0.0151954	1.378e-10	0.966933
rs9926784	16	19930646	T	C	0.8007	127.367	0.0237	0.0318844	0.0021	0.0197942	1.084e-30	0.107225
rs9944219	15	46208414	A	G	0.6044	49	-0.0119	0.00387345	0.0017	0.0159337	8.137e-13	0.80793
rs994596	4	18458205	T	C	0.3247	52.1605	0.013	-0.00355385	0.0018	0.0171102	1.055e-12	0.835461
rs9951619	18	59215094	T	G	0.2239	64	-0.0152	0.0140608	0.0019	0.0159989	2.332e-15	0.379477
rs9992189	4	143139575	C	G	0.6083	32.5571	-0.0097	-0.0262611	0.0017	0.0155877	2.043e-08	0.0920407
BMI, body mass index; SNP, single nucleotide polymorphisms; CHR, chromosome; BP, physical position of SNP (base-pairs); A1, effect allele; A2, alternative allele; EAF: effect allele frequency; Beta, effect allele beta coefficient.

## Sheet: Table S2
Table S2. Characteristics of genetic instruments of WHR.
SNP	CHR	BP	A1	A2	EAF	F	Beta		SE		P-value
							Exposure	Outcome	Exposure	Outcome	Exposure	Outcome
rs10019888	4	26061368	A	G	0.8133	81.7845	-0.0208	-0.00162966	0.0023	0.0218775	8.047e-20	0.94062
rs10049088	3	157079859	T	C	0.3814	226.67	-0.0271	-0.0218525	0.0018	0.016133	1.472e-53	0.175571
rs10132280	14	25458973	A	C	0.3106	41.5309	-0.0116	0.0194611	0.0018	0.015729	3.114e-10	0.215987
rs10144278	14	23280386	A	G	0.4344	31.4846	0.0101	-0.0248222	0.0018	0.0149386	3.103e-08	0.0965895
rs10158345	1	223874604	C	G	0.6993	37.9197	0.0117	0.0199721	0.0019	0.0163088	1.571e-09	0.22072
rs10164099	18	37110781	T	C	0.8742	35.5216	-0.0149	0.00946333	0.0025	0.0207431	1.173e-09	0.648234
rs1017698	2	218305802	A	G	0.5974	39.4105	-0.0113	-0.0284301	0.0018	0.0161648	5.13e-10	0.0786158
rs10195252	2	164656581	T	C	0.584	179.875	0.0228	-0.0280107	0.0017	0.0155536	2.855e-41	0.0717167
rs1026462	12	41427828	A	G	0.5152	49	-0.0126	0.00509921	0.0018	0.0150481	1.521e-12	0.734713
rs1035942	19	7199792	A	G	0.2747	36.6025	0.0121	-0.0121326	0.002	0.0185599	1.499e-09	0.513304
rs10475249	5	4010021	C	G	0.5488	44.89	0.0134	0.0139066	0.002	0.0149445	1.292e-11	0.352085
rs10490869	3	35593653	A	T	0.7964	69.1921	-0.0183	0.0117238	0.0022	0.0180482	9.338e-17	0.515961
rs10499013	6	97498520	A	G	0.28	39.0625	-0.0125	-0.0084936	0.002	0.0169269	5.096e-10	0.615822
rs10504486	8	70931346	A	G	0.9232	29.7521	0.018	-0.0475247	0.0033	0.0328736	3.056e-08	0.148268
rs10506110	12	33555617	A	C	0.6351	52.7535	0.0138	-0.0215975	0.0019	0.0153084	1.305e-13	0.158296
rs10507524	13	44110464	T	C	0.9047	32.49	-0.0171	0.0112144	0.003	0.0218393	1.793e-08	0.607606
rs1056114	13	54115970	A	G	0.5265	32.1111	-0.0102	-0.00334721	0.0018	0.0150865	1.295e-08	0.824417
rs10745659	12	93698914	C	G	0.5607	49.7809	-0.0127	-0.00434728	0.0018	0.0150436	1.427e-12	0.772599
rs10761254	9	93664062	T	C	0.344	42.5928	0.0124	-0.0242665	0.0019	0.0153411	3.203e-11	0.113696
rs10761785	10	63559006	T	G	0.5135	74.7716	-0.0147	-0.0035298	0.0017	0.014957	6.427e-18	0.813435
rs10795055	10	3539029	A	G	0.3934	34.679	0.0106	0.00973492	0.0018	0.0150296	5.426e-09	0.517167
rs10797116	9	89576552	T	C	0.4647	31.4846	-0.0101	-0.0125762	0.0018	0.0149508	2.05e-08	0.400252
rs10817158	9	111166684	A	C	0.3158	52.7535	0.0138	0.0362545	0.0019	0.0166875	4.082e-13	0.0298133
rs10827252	10	33383956	A	G	0.4934	39.4105	-0.0113	-0.0105674	0.0018	0.0150052	2.031e-10	0.481278
rs10865355	2	66537865	A	G	0.4087	61.2076	0.0133	0.000389688	0.0017	0.0151704	6.607e-15	0.979507
rs10887759	10	87843667	A	G	0.1595	45.0017	0.0161	0.0413535	0.0024	0.0237716	2.32e-11	0.0819276
rs10919388	1	170403362	A	C	0.2729	196	-0.0266	0.0103764	0.0019	0.0169963	6.402e-43	0.541523
rs10923724	1	119004219	T	C	0.5565	199.308	0.024	-0.00963581	0.0017	0.0160137	1.81e-45	0.547359
rs10968576	9	28414341	A	G	0.691	64	-0.0144	0.0208951	0.0018	0.015435	2.248e-15	0.175815
rs10991433	9	104964637	T	C	0.8956	82.2908	-0.0254	0.0241624	0.0028	0.0278692	5.731e-20	0.385945
rs11029441	11	26257598	T	C	0.9155	32.3273	-0.0199	-0.00291243	0.0035	0.028546	1.726e-08	0.918736
rs11030107	11	27673288	A	G	0.7327	87.7673	-0.0178	0.0232321	0.0019	0.0172132	4.083e-20	0.177123
rs11048456	12	26310149	T	C	0.7646	196	-0.0266	0.00431142	0.0019	0.0165422	2.996e-43	0.794377
rs11055887	12	14264245	A	G	0.1934	33.4386	-0.0133	-0.0208798	0.0023	0.0191378	4.281e-09	0.275262
rs11084399	19	55489125	T	C	0.441	35.3712	-0.0113	-0.0322501	0.0019	0.015362	1.806e-09	0.0357866
rs11133377	4	55413708	A	G	0.7241	51.1225	0.0143	-0.00205361	0.002	0.0162344	8.919e-13	0.899339
rs11154378	6	126879588	A	T	0.4985	114.966	0.0193	0.0069887	0.0018	0.0149561	2.2e-27	0.640299
rs11176015	12	66047904	T	C	0.293	57.0025	0.0151	-0.000415939	0.002	0.0171097	7.208e-14	0.980605
rs111874795	9	105138738	T	C	0.9556	64	0.0384	0.00104015	0.0048	0.0347133	6.998e-16	0.976096
rs11187537	10	93587048	C	G	0.2632	42.25	0.013	-0.00674471	0.002	0.0170984	1.729e-10	0.693239
rs11214589	11	113374326	A	G	0.4959	40.1111	-0.0114	-0.0209357	0.0018	0.0150606	1.772e-10	0.164502
rs11223224	11	132819740	C	G	0.4769	29.0401	-0.0097	0.0101894	0.0018	0.0149843	3.716e-08	0.496502
rs1124639	2	199911021	T	C	0.4392	44.1834	-0.0113	0.00533985	0.0017	0.0149612	7.475e-11	0.721157
rs11247735	1	25804968	A	G	0.4825	32.9114	0.0109	0.0137934	0.0019	0.0151497	7.143e-09	0.362573
rs113212351	1	1592572	T	C	0.6411	29.7521	0.012	0.0383949	0.0022	0.0158682	4.11e-08	0.0155367
rs113928896	4	3138682	T	C	0.132	38.0987	-0.0179	-0.0355539	0.0029	0.0182551	1.247e-09	0.0514612
rs1142	7	105115879	T	C	0.3344	68.5216	0.0149	0.0157839	0.0018	0.0161373	2.057e-17	0.328024
rs115092994	1	45720054	A	G	0.9607	29.7132	0.0278	0.00608814	0.0051	0.0437293	3.624e-08	0.889274
rs11574218	8	31080274	T	G	0.3866	58.7778	0.0138	-0.0150272	0.0018	0.0157331	4.358e-14	0.33951
rs1158805	18	43156625	A	C	0.3797	54.5957	-0.0133	-0.0248245	0.0018	0.0150628	4.947e-13	0.0993413
rs11630842	15	51458455	A	G	0.5096	38.0278	-0.0111	-0.0218402	0.0018	0.0150528	6.37e-10	0.146807
rs11654387	17	70450720	C	G	0.4878	80.0031	0.0161	-0.0159847	0.0018	0.0154147	1.453e-19	0.299744
rs11654395	17	57962950	T	C	0.9185	30.0836	-0.0181	-0.0233096	0.0033	0.0321702	3.75e-08	0.468715
rs11664106	18	2846814	A	T	0.6304	90.7029	0.02	0.000371371	0.0021	0.0161023	8.685e-22	0.9816
rs11699316	20	25219356	A	G	0.1425	30.25	0.0143	0.0288722	0.0026	0.0227642	3.753e-08	0.204685
rs11705729	3	185789511	A	T	0.6792	31.1247	-0.0106	0.0208459	0.0019	0.0161705	1.697e-08	0.197351
rs11711934	3	52324101	T	C	0.8236	63.2748	0.0175	0.0335959	0.0022	0.0247955	2.644e-15	0.175443
rs11718898	3	12807323	T	C	0.323	51.9917	0.0137	-0.00114657	0.0019	0.0153486	2.172e-13	0.940452
rs11724804	4	971991	A	G	0.4436	84.0278	-0.0165	-0.00269819	0.0018	0.0150335	4.979e-20	0.857562
rs11747001	5	133076607	A	G	0.7638	59.29	0.0154	0.00801454	0.002	0.0167603	8.389e-15	0.632518
rs11752928	6	118656605	C	G	0.4872	30.5402	-0.0105	0.0239197	0.0019	0.0149674	1.691e-08	0.110017
rs11782074	8	141606996	T	G	0.3683	32.9114	0.0109	0.0326087	0.0019	0.0155663	6.317e-09	0.036186
rs11792069	9	137751669	A	G	0.8274	32.1111	0.0136	-0.0482182	0.0024	0.0193684	2.427e-08	0.0127912
rs1190982	14	58349121	T	C	0.3027	68.2798	0.0157	-0.0231588	0.0019	0.015365	5.104e-16	0.131746
rs11956399	5	113552979	T	G	0.1927	51.5785	0.0158	0.0273256	0.0022	0.0198396	1.256e-12	0.168411
rs11976018	7	99524814	A	G	0.1707	43.1021	-0.0151	0.0169956	0.0023	0.0181146	3.689e-11	0.34813
rs11992444	8	25607174	T	G	0.5085	85.5625	0.0185	0.0151785	0.002	0.0152493	4.99e-21	0.319562
rs12024554	1	19599265	T	C	0.2346	41.9679	-0.0149	0.00749178	0.0023	0.0179692	1.077e-10	0.676734
rs12042959	1	243369971	A	G	0.8633	38.44	0.0155	-0.00450978	0.0025	0.0204254	9.25e-10	0.825254
rs12048743	1	205145745	C	G	0.55	52.1605	-0.013	0.00945266	0.0018	0.0149229	2.307e-13	0.526451
rs12069549	1	200067011	T	C	0.1329	39.9424	-0.0158	0.0198031	0.0025	0.0220262	3.578e-10	0.368616
rs12101393	15	92027691	C	G	0.7865	40.4959	0.014	-0.00904063	0.0022	0.0171626	1.187e-10	0.598358
rs12125882	1	172172263	A	T	0.4764	36.6698	0.0109	0.0105841	0.0018	0.0154565	1.46e-09	0.49349
rs12287076	11	47585313	C	G	0.625	92.16	0.0192	-0.0142976	0.002	0.0177736	3.529e-21	0.421148
rs12419064	11	10299061	A	G	0.4562	40.1111	-0.0114	0.0146839	0.0018	0.0149335	5.768e-10	0.325468
rs12430764	13	93244682	A	G	0.5164	35.3364	0.0107	0.0127646	0.0018	0.0150309	1.872e-09	0.395756
rs1243188	10	21619874	T	C	0.7061	60.6759	-0.0148	-0.0150969	0.0019	0.0165422	2.371e-14	0.361437
rs12440605	15	41810087	A	G	0.5243	42.9753	0.0118	-0.00824717	0.0018	0.0149688	4.022e-11	0.581662
rs12459350	19	2176587	A	G	0.5423	62.1315	0.0134	-0.00134385	0.0017	0.0149473	2.233e-15	0.928362
rs12470785	2	67406871	A	G	0.7002	34.1302	-0.0111	-0.00247158	0.0019	0.0157847	9.096e-09	0.875575
rs12489576	3	129939862	T	C	0.0187	33.5765	0.0423	-0.0240795	0.0073	0.0549235	6.343e-09	0.661083
rs12495178	3	85836927	T	C	0.6416	47.4568	0.0124	-0.0356126	0.0018	0.0151034	1.321e-12	0.0183781
rs1250552	10	79298270	A	G	0.5203	30.5744	-0.0094	-0.0696675	0.0017	0.0150491	3.616e-08	3.66843e-06
rs12527712	6	80207250	T	C	0.0882	74.0643	0.0284	-0.0592312	0.0033	0.0284033	3.377e-18	0.0370365
rs12575252	11	8672526	C	G	0.3337	73.1975	-0.0154	-0.0220477	0.0018	0.0156651	2.316e-18	0.159295
rs12593088	15	80766299	A	G	0.3106	45.385	-0.0128	-0.0228198	0.0019	0.0166406	5.159e-12	0.170272
rs12595496	15	56236608	A	G	0.8663	50.6944	-0.0178	-0.0635149	0.0025	0.0268943	2.08e-12	0.0181937
rs12602912	17	67873957	T	C	0.2105	70.2404	0.0176	0.00358602	0.0021	0.0175421	1.228e-16	0.838022
rs12608504	19	18278325	A	G	0.3593	194.448	0.0251	0.015077	0.0018	0.0159143	4.675e-46	0.343442
rs12643960	4	77734517	A	G	0.8502	37.3457	-0.0165	-0.0521377	0.0027	0.0201325	1.506e-09	0.0096055
rs12669521	7	77417785	A	G	0.6733	36.5737	0.0127	0.0201464	0.0021	0.0171246	1.286e-09	0.239412
rs12777288	10	114100299	T	C	0.7714	43.8118	-0.0139	0.0235509	0.0021	0.0184945	6.882e-11	0.202876
rs12828016	12	889199	T	G	0.391	40.1111	-0.0114	-0.00273003	0.0018	0.0164292	4.081e-10	0.868024
rs1294410	6	6738519	T	C	0.3824	211.104	-0.0247	-0.0114002	0.0017	0.015548	5.494e-46	0.463423
rs13063979	3	131845897	T	G	0.7323	50.4848	-0.0135	-0.0123561	0.0019	0.0169156	1.194e-12	0.465111
rs13130484	4	45173674	T	C	0.4294	74.7716	0.0147	0.0198217	0.0017	0.014975	7.834e-18	0.185619
rs13229637	7	137032700	T	C	0.8538	40.4496	0.0159	-0.0153131	0.0025	0.0185897	1.907e-10	0.410084
rs13232789	7	84925682	T	G	0.6613	33.518	-0.011	0.00733785	0.0019	0.0173752	5.092e-09	0.672792
rs13256367	8	127322655	A	C	0.6534	55.072	0.0141	0.00764886	0.0019	0.0162399	5.415e-14	0.637647
rs1328757	20	57560143	T	C	0.4743	40.1111	0.0114	0.0492121	0.0018	0.0149763	1.693e-10	0.00101623
rs13316065	3	49847480	T	C	0.3188	89.1975	0.017	0.00496297	0.0018	0.0171892	1.341e-20	0.772791
rs1345203	2	111496274	T	C	0.7829	60.7101	0.0187	0.0347834	0.0024	0.0196349	3.068e-15	0.0764769
rs1360485	13	30457747	T	C	0.6791	71.3086	0.0152	0.0092861	0.0018	0.0156907	2.005e-16	0.553968
rs13642	11	30410673	A	T	0.6452	35.3712	0.0113	0.0363144	0.0019	0.0161576	9.486e-10	0.0246076
rs142989338	5	56970072	T	C	0.977	29.7667	-0.0371	0.0417088	0.0068	0.048366	4.302e-08	0.38849
rs1431659	8	72526835	A	G	0.2736	51.1225	0.0143	-0.0204189	0.002	0.0174075	1.121e-12	0.240798
rs143384	20	35437976	A	G	0.5867	83.1315	0.0155	0.01816	0.0017	0.0150887	1.733e-19	0.228763
rs1437	10	92030766	A	G	0.629	50.5679	0.0128	-0.015248	0.0018	0.0150037	4.495e-13	0.309497
rs1441264	13	79006784	A	G	0.5857	38.0278	0.0111	0.0213467	0.0018	0.0159265	3.157e-10	0.18014
rs1443512	12	53948900	A	C	0.2216	198.81	0.0282	0.0162109	0.002	0.01663	1.058e-45	0.329663
rs1452075	3	62495388	T	C	0.7316	41.9086	0.0123	-0.0350967	0.0019	0.0165419	1.319e-10	0.0338641
rs145952040	10	33172320	T	C	0.9608	40.2737	-0.033	0.0394416	0.0052	0.048653	2.662e-10	0.417554
rs1464454	4	156695615	A	G	0.3957	29.0401	-0.0097	-0.0169985	0.0018	0.0167739	4.145e-08	0.310874
rs148589464	12	113141508	T	C	0.0685	29.8284	0.0213	0.0181735	0.0039	0.0273521	4.43e-08	0.506417
rs1488541	11	103166906	T	C	0.2769	33.8512	-0.0128	0.016293	0.0022	0.0174854	5.024e-09	0.351437
rs15285	8	19967156	T	C	0.2629	37.9197	-0.0117	-0.0136307	0.0019	0.0170743	1.619e-09	0.424685
rs1534696	7	26357619	A	C	0.5694	176.734	-0.0226	0.00481353	0.0017	0.0151492	3.674e-39	0.750682
rs1558902	16	53769662	A	T	0.4088	548.111	0.0398	0.00476926	0.0017	0.0151164	3.99e-118	0.75238
rs1563355	1	219479759	T	C	0.328	212.546	-0.0277	0.00507989	0.0019	0.0157935	1.591e-49	0.747723
rs1563575	2	160275183	A	G	0.7122	37.2742	0.0116	0.0108749	0.0019	0.018347	8.547e-10	0.553358
rs1569135	2	187250671	A	G	0.5372	159.948	0.0215	-0.0254181	0.0017	0.0150892	2.758e-37	0.092081
rs1609906	3	94314755	A	G	0.5098	39.69	-0.0126	-0.013344	0.002	0.0150407	1.218e-10	0.374972
rs1657930	15	56828791	A	G	0.7926	37.0992	-0.0134	0.00214704	0.0022	0.0207856	5.624e-10	0.917729
rs1680490	9	29642690	A	G	0.5945	34.81	-0.0118	0.0203981	0.002	0.0157094	2.412e-09	0.194127
rs16853606	3	107551613	A	G	0.8413	32.9376	-0.0132	-0.0344595	0.0023	0.0191472	1.215e-08	0.0719068
rs17078048	6	116544856	A	G	0.8498	29.5936	-0.0136	0.0153774	0.0025	0.019104	3.895e-08	0.420859
rs17109256	14	79473650	A	G	0.2324	64.7642	0.0169	-0.0293105	0.0021	0.0174188	2.403e-16	0.0924358
rs1718618	7	69167264	A	G	0.0635	39.8892	-0.024	-0.0216849	0.0038	0.0439002	2.192e-10	0.621335
rs17289049	3	57153008	A	G	0.9112	29.8844	-0.0164	-0.0959106	0.003	0.0234397	3.056e-08	4.28036e-05
rs17324331	2	229874493	C	G	0.3136	39.8892	0.012	0.00312856	0.0019	0.0162012	1.79e-10	0.846876
rs17326656	2	48735152	T	G	0.2346	53.0816	0.0153	-0.0123223	0.0021	0.0202402	4.166e-13	0.542656
rs1757471	10	33879162	T	C	0.5081	50.5679	0.0128	-0.00204507	0.0018	0.0151252	5.891e-13	0.892446
rs17644283	4	26307170	A	G	0.3879	67.6049	0.0148	-0.00341943	0.0018	0.015563	3.237e-17	0.826093
rs17724992	19	18344015	A	G	0.7209	56.6454	0.0143	-0.00793819	0.0019	0.0179101	1.287e-13	0.657603
rs17764730	5	128021834	T	C	0.2364	29.4694	-0.0114	-0.0184623	0.0021	0.0206123	4.856e-08	0.370416
rs1789882	4	99313896	A	G	0.1691	48.3932	0.016	0.00634601	0.0023	0.0192408	9.974e-12	0.741536
rs1800437	19	45678134	C	G	0.1876	90.25	-0.0209	0.00275842	0.0022	0.0170816	6.225e-22	0.871711
rs1815892	2	9476599	T	G	0.5812	34.0278	0.0105	0.0286333	0.0018	0.0149355	3.902e-09	0.0552217
rs1863652	4	95070266	A	G	0.3529	29.3878	-0.0103	-0.0273411	0.0019	0.016324	3.047e-08	0.0939529
rs1891216	1	7668331	T	G	0.6305	33.3827	-0.0104	0.00618135	0.0018	0.0151823	2.033e-08	0.683904
rs1896686	5	67088635	A	G	0.4937	30.25	-0.0099	-0.0166781	0.0018	0.0150173	3.116e-08	0.266744
rs1942831	18	65776764	C	G	0.2966	32.3102	0.0108	-0.00946003	0.0019	0.0154332	2.927e-08	0.539898
rs1969354	12	123257229	T	C	0.2219	61.124	-0.0172	0.00528289	0.0022	0.0183312	2.516e-15	0.7732
rs1992145	15	74431303	A	G	0.5511	38.0278	0.0111	0.0243849	0.0018	0.0150537	5.767e-10	0.105262
rs2008514	16	28814284	A	G	0.3838	100	0.017	0.0127895	0.0017	0.0151755	8.562e-23	0.399353
rs2022464	6	108624167	A	C	0.3062	46.097	-0.0129	0.0102192	0.0019	0.0155038	1.671e-11	0.509805
rs2061007	15	99729475	C	G	0.5882	34.0278	-0.0105	0.00745014	0.0018	0.0156396	4.649e-09	0.633816
rs2061708	1	102951647	C	G	0.5884	57.76	0.0152	-0.00044089	0.002	0.0150611	2.127e-14	0.976647
rs2069443	7	151058086	T	G	0.7423	32.1111	-0.0119	0.00287067	0.0021	0.0164206	1.401e-08	0.86122
rs2112347	5	75719417	T	G	0.63	77.8547	0.015	-0.0187522	0.0017	0.0151658	8.407e-18	0.216279
rs2161097	5	104609477	T	C	0.4408	49	0.0126	0.00300524	0.0018	0.0153107	2.107e-12	0.844388
rs2161228	5	88705981	T	C	0.102	43.8335	0.0192	0.000583563	0.0029	0.0263302	4.317e-11	0.982318
rs2167750	4	88808923	T	C	0.4729	122.225	0.0199	0.0185087	0.0018	0.014988	6.473e-29	0.216866
rs2176598	11	43842728	T	C	0.2357	45.385	0.0128	0.00434561	0.0019	0.0169014	5.505e-11	0.79709
rs2178663	12	123949358	T	C	0.32	191.604	-0.0263	-0.0133778	0.0019	0.0163799	2.794e-43	0.414088
rs220381	16	3294618	A	G	0.6733	31.1247	-0.0106	0.00963852	0.0019	0.0164986	2.786e-08	0.559084
rs2235148	22	35268948	T	C	0.3617	43.7068	0.0119	0.0283199	0.0018	0.0152696	9.233e-11	0.0636444
rs2236519	20	46900932	A	G	0.3693	138.716	0.0212	0.0249794	0.0018	0.015477	1.894e-30	0.106534
rs2254069	10	121116075	A	G	0.1283	59.9191	0.0209	0.0235828	0.0027	0.0206701	4.772e-15	0.253904
rs2276390	11	112024530	T	G	0.3375	122.161	-0.021	0.0168651	0.0019	0.015137	5.76e-28	0.265209
rs2294239	22	29053489	A	G	0.5683	138.408	0.02	0.0466616	0.0017	0.0152523	3.173e-31	0.00221835
rs2298632	1	23383982	T	C	0.486	71.7509	-0.0144	-0.0114319	0.0017	0.015176	3.492e-17	0.451276
rs2333496	4	176688455	T	C	0.6859	33.3827	0.0104	0.0166722	0.0018	0.016903	1.077e-08	0.323965
rs2371767	3	64732582	C	G	0.2698	234.573	-0.0291	0.0212865	0.0019	0.0180929	1e-54	0.239391
rs2391168	7	25823170	A	C	0.1947	153.288	0.026	0.0452051	0.0021	0.0167975	1.382e-34	0.00712
rs2398893	9	93996060	A	G	0.7143	68.2798	0.0157	0.00414971	0.0019	0.0161047	9.007e-17	0.796661
rs244722	5	177107723	A	C	0.4969	42.25	-0.013	0.038082	0.002	0.0149998	5.08e-11	0.0111224
rs2481665	1	62129005	T	C	0.5821	43.4048	0.0112	-0.0313844	0.0017	0.0155155	3.783e-11	0.0430963
rs2509963	11	62425459	T	C	0.2608	51.1225	-0.0143	0.0125207	0.002	0.0172021	2.809e-12	0.466701
rs2526886	14	70892347	T	G	0.69	35.4308	0.0125	-0.0135734	0.0021	0.0161905	3.646e-09	0.401831
rs2696309	10	35938173	T	C	0.2768	29.16	-0.0108	0.00918433	0.002	0.015832	4.112e-08	0.561839
rs2715135	7	50682431	T	G	0.3706	36.6698	0.0109	-0.0349935	0.0018	0.0156486	4.092e-09	0.0253384
rs2727331	17	63849630	T	G	0.323	49	0.0133	0.00412229	0.0019	0.0151787	1.351e-12	0.785943
rs2791558	1	219410449	T	C	0.2624	40.96	0.0128	0.00697726	0.002	0.0183158	4.056e-10	0.703247
rs2799465	9	123782330	T	C	0.8481	34.5744	-0.0147	-0.0101631	0.0025	0.0206342	3.071e-09	0.622339
rs2802536	1	98090559	T	C	0.1809	43.1021	0.0151	-0.00149545	0.0023	0.0176108	7.792e-11	0.932328
rs2808104	10	31823800	T	C	0.2244	34.8662	-0.0124	-0.0297714	0.0021	0.0207668	2.294e-09	0.151685
rs2815749	1	72349100	A	G	0.1845	62.4853	-0.0166	0.0397451	0.0021	0.0215748	6.367e-15	0.065447
rs2823096	21	15149761	A	G	0.8115	30.9716	0.0128	0.0216642	0.0023	0.0190505	3.174e-08	0.255458
rs2836179	21	38172065	A	G	0.4137	53.7778	-0.0132	-0.00766463	0.0018	0.0150458	2.439e-13	0.610458
rs2838006	21	41281640	T	C	0.3563	32.9114	-0.0109	0.0406162	0.0019	0.0154006	4.965e-09	0.00835661
rs28451064	21	34221526	A	G	0.1268	34.81	0.0177	-0.0114142	0.003	0.0207241	4.228e-09	0.581794
rs28647893	9	134129771	T	C	0.482	33.64	-0.0116	0.00371304	0.002	0.0151452	2.91e-09	0.806331
rs2925979	16	81501185	T	C	0.2958	142.67	0.0215	-0.0050702	0.0018	0.0159765	1.623e-31	0.750976
rs2964006	5	153834320	T	G	0.4566	42.25	0.013	-0.0286287	0.002	0.0150782	3.573e-11	0.0576063
rs2981423	18	78981423	T	C	0.9375	30.7233	0.0194	-0.00437046	0.0035	0.0306369	3.643e-08	0.886564
rs2993481	1	3056869	A	T	0.6678	39.7448	-0.0145	0.0249915	0.0023	0.0242748	1.323e-10	0.303233
rs3092781	20	47161314	T	C	0.451	72.7509	-0.0145	-0.0151992	0.0017	0.014934	1.915e-17	0.308793
rs317646	12	69263365	A	G	0.7313	30.25	-0.011	0.0213925	0.002	0.0156286	2.557e-08	0.17106
rs332105	2	118686653	A	G	0.5544	59.6327	-0.0139	-0.0110312	0.0018	0.0149783	1.119e-14	0.461441
rs34848977	22	37769580	A	G	0.2952	32.1111	0.0119	0.0297343	0.0021	0.0157089	2.852e-08	0.0583808
rs35154326	16	24851093	A	G	0.7224	39.3471	0.0138	-0.00590236	0.0022	0.0161954	4.848e-10	0.715524
rs35169799	11	64263769	T	C	0.0615	82.7656	0.0373	0.00166947	0.0041	0.0258281	6.257e-20	0.948463
rs35643724	12	53993318	A	G	0.144	81	-0.0252	-0.0445179	0.0028	0.0355768	2.883e-19	0.210819
rs35708461	8	102531218	T	C	0.2153	31.6406	0.0135	0.0339041	0.0024	0.0177298	1.733e-08	0.0558419
rs3747579	16	4395326	T	C	0.7114	69.4444	-0.015	-0.0172679	0.0018	0.016423	4.067e-16	0.293053
rs3754963	2	165329197	A	T	0.7619	31.9225	0.0113	0.0242102	0.002	0.0163162	2.128e-08	0.137857
rs3764002	12	108224853	T	C	0.2635	111.302	-0.0211	-0.011021	0.002	0.0157707	3.913e-27	0.484661
rs377436	6	109205901	A	G	0.2932	32.9114	-0.0109	0.0198712	0.0019	0.0155879	1.782e-08	0.202385
rs3786897	19	33402102	A	G	0.5805	194.356	-0.0237	0.0148765	0.0017	0.0151948	1.451e-43	0.327555
rs3789615	1	114398704	T	C	0.4283	61.2076	-0.0133	0.017896	0.0017	0.0149729	5.813e-15	0.232
rs3804381	4	101222459	A	G	0.2746	38.44	0.0124	0.00671118	0.002	0.0178437	4.995e-10	0.706837
rs380654	1	85798342	C	G	0.5971	45.9383	-0.0122	0.0270095	0.0018	0.0151016	1.222e-11	0.0736919
rs3825061	11	119073965	T	C	0.387	62.2346	0.0142	0.00904035	0.0018	0.0163985	5.454e-15	0.581435
rs3891424	2	238456815	A	G	0.0527	39.9194	-0.0278	0.0398388	0.0044	0.0307083	3.997e-10	0.194517
rs39312	7	117314731	A	C	0.6205	73.1975	-0.0154	-0.0229495	0.0018	0.0151641	3.496e-18	0.130177
rs4075353	10	100655852	A	G	0.3445	32.1111	-0.0119	0.00785203	0.0021	0.0156287	9.319e-09	0.615378
rs4145698	8	96839350	A	T	0.658	32.3102	0.0108	0.0443988	0.0019	0.0149539	7.71e-09	0.00298731
rs414865	4	123176477	A	T	0.6795	32.9114	0.0109	-0.0243676	0.0019	0.019467	1.187e-08	0.210666
rs4239275	17	81965842	T	C	0.4129	42.9753	0.0118	0.0118791	0.0018	0.0155227	3.261e-11	0.444109
rs4243130	16	76804564	T	G	0.8081	33.1995	-0.0121	-0.00248516	0.0021	0.0205824	1.675e-08	0.903895
rs4283409	2	228112426	A	G	0.4059	32.1111	-0.0102	0.00821067	0.0018	0.0151783	2.343e-08	0.588545
rs429358	19	44908684	T	C	0.8459	164.219	0.0346	-0.0254966	0.0027	0.0194972	4.214e-37	0.190974
rs4372913	2	113760171	A	G	0.7875	40.4959	-0.014	-0.0331498	0.0022	0.0165087	8.599e-11	0.0446406
rs4382592	9	131995368	T	G	0.3055	39.8892	0.012	-0.0277278	0.0019	0.0167777	2.712e-10	0.0983988
rs4395620	5	106992625	T	C	0.5756	34.679	0.0106	0.00246642	0.0018	0.014962	3.568e-09	0.869065
rs4454042	5	156397764	T	C	0.2734	40.3225	0.0127	-5.13881e-05	0.002	0.0161725	1.368e-10	0.997465
rs4586926	4	15373903	A	C	0.6363	34.679	0.0106	0.0048231	0.0018	0.0151735	1e-08	0.750589
rs459193	5	56510924	A	G	0.2496	158.23	0.0239	-0.0105531	0.0019	0.0160324	1.074e-35	0.510386
rs4635727	3	18663543	A	G	0.7226	34.81	0.0118	0.0363651	0.002	0.0158651	2.351e-09	0.0218973
rs4673616	2	211416656	T	G	0.6367	36.6025	-0.0121	0.0128967	0.002	0.0168855	2.703e-09	0.445002
rs4714704	6	43857286	A	G	0.2737	69.7225	-0.0167	-0.000890084	0.002	0.0158896	1.132e-16	0.955328
rs4718966	7	70575572	T	C	0.4119	32.1111	0.0102	0.0214572	0.0018	0.0152707	1.692e-08	0.159986
rs4738141	8	71557507	A	G	0.7436	110.803	-0.02	0.000725859	0.0019	0.0174177	7.338e-25	0.966759
rs4773395	13	111589202	A	G	0.4577	34.679	0.0106	0.0011764	0.0018	0.0149686	3.423e-09	0.937358
rs4779526	15	31413480	A	T	0.7568	39.5102	0.0132	-0.00521998	0.0021	0.0167765	2.086e-10	0.755689
rs4788204	16	29983897	A	G	0.4594	88.1512	0.0169	0.0259766	0.0018	0.015201	2.638e-21	0.0874742
rs4837261	9	116380072	T	C	0.1786	31.4575	0.0129	-0.00147466	0.0023	0.0186253	1.452e-08	0.936893
rs4851283	2	100278340	C	G	0.3074	60.9887	0.0164	-0.00147544	0.0021	0.0180933	1.541e-14	0.935007
rs4868256	5	173321676	T	C	0.5008	32.3102	0.0108	-0.00929052	0.0019	0.0152966	8.656e-09	0.543613
rs4894803	3	172082466	A	G	0.6004	68.5216	0.0149	0.00240411	0.0018	0.0152966	3.743e-16	0.875114
rs4902632	14	68682711	A	T	0.1778	41.7101	0.0155	-0.00276584	0.0024	0.0174863	1.782e-10	0.874321
rs525731	3	37530336	A	G	0.5886	51.3611	0.0129	0.0163823	0.0018	0.0151025	7.836e-13	0.278037
rs536665	11	85611356	A	G	0.7979	50.7656	-0.0171	-0.0187093	0.0024	0.0264116	2.183e-12	0.478712
rs55677077	12	49825725	T	C	0.4532	32.1111	-0.0102	0.00706012	0.0018	0.0149912	2.773e-08	0.637676
rs55747707	7	73623036	A	G	0.1765	44.8318	-0.0154	0.00358072	0.0023	0.0194527	3.396e-11	0.853956
rs55920843	2	157556189	T	G	0.9886	45.8565	0.0623	-0.106779	0.0092	0.184533	1.549e-11	0.56283
rs579682	11	122143402	T	C	0.7141	44.2225	-0.0133	-0.0250217	0.002	0.0182949	2.022e-11	0.17141
rs587271	1	54277438	T	C	0.6904	31.1247	0.0106	-0.0119211	0.0019	0.0161984	3.184e-08	0.461766
rs591939	17	42546057	A	G	0.7547	59.2231	-0.0177	0.0344214	0.0023	0.0182247	9.11e-15	0.0589291
rs605066	6	139508529	T	C	0.5834	113.778	-0.0192	0.0676879	0.0018	0.0149289	2.381e-26	5.78709e-06
rs60570301	19	18486386	A	G	0.1175	31.5047	-0.0174	0.0127688	0.0031	0.020363	1.482e-08	0.53062
rs6130360	20	43382356	A	G	0.8485	36.4816	0.0151	-0.0890136	0.0025	0.0252433	1.133e-09	0.000421531
rs61876729	11	778857	A	G	0.9091	39.6159	0.0214	0.00220953	0.0034	0.0243602	5.546e-10	0.927729
rs61986159	14	53489450	T	C	0.2312	34.9641	0.0136	-0.00366126	0.0023	0.0176698	4.847e-09	0.83585
rs62063286	17	45964621	T	C	0.781	101.674	0.0242	-0.016108	0.0024	0.0190562	2.491e-23	0.397949
rs62095889	18	23489104	A	G	0.3426	62.4853	-0.0166	-0.0296836	0.0021	0.015602	1.623e-15	0.0570992
rs62206548	20	53091801	T	G	0.1732	43.2559	-0.0171	-0.0451888	0.0026	0.0199484	5.049e-11	0.0234952
rs62424543	6	132869110	A	G	0.9296	32.0118	-0.0215	-0.00667107	0.0038	0.0247402	2.215e-08	0.787434
rs62506196	8	59351906	A	C	0.8376	34.679	-0.0159	-0.016113	0.0027	0.0176361	2.696e-09	0.360908
rs6430168	2	147363825	T	G	0.209	31.2583	0.0123	0.000899335	0.0022	0.0165975	1.382e-08	0.956788
rs6433219	2	170564615	A	G	0.2662	46.24	0.0136	0.032382	0.002	0.0165377	2.253e-11	0.0502215
rs645040	3	136207780	T	G	0.7704	60.84	0.0156	0.0128182	0.002	0.021005	1.154e-14	0.5417
rs647248	11	90184531	A	G	0.5405	34.0278	0.0105	0.000202629	0.0018	0.0150563	6.491e-09	0.989262
rs6474945	9	15670494	T	G	0.4535	35.2976	-0.0101	0.0209897	0.0017	0.0149441	2.669e-09	0.160156
rs6567160	18	60161902	T	C	0.7532	172.923	-0.0263	0.0606406	0.002	0.0189421	2.53e-39	0.00136776
rs6590683	11	133240466	T	C	0.4791	39.4105	0.0113	-0.00592697	0.0018	0.0149915	3.285e-10	0.69258
rs6688233	1	9275686	T	C	0.2394	78.449	0.0186	-0.000950478	0.0021	0.0193891	3.021e-19	0.960902
rs668871	6	160348779	T	C	0.469	44.89	-0.0134	-0.00175044	0.002	0.0149225	7.192e-12	0.90662
rs67184556	11	36306244	T	C	0.3218	31.0408	-0.0117	0.040926	0.0021	0.0154968	4.928e-08	0.00826761
rs6719428	2	66010871	T	C	0.7053	72.25	-0.017	0.0234343	0.002	0.0159147	3.763e-18	0.140887
rs6743060	2	629510	A	C	0.8423	146.19	0.0266	0.0498338	0.0022	0.0201685	1.795e-32	0.0134781
rs6749646	2	24971129	A	T	0.7801	91.1157	-0.021	0.0466325	0.0022	0.0216633	5.985e-22	0.0313502
rs6785245	3	82598839	T	C	0.6072	38.716	-0.0112	0.0267133	0.0018	0.0156475	7.208e-10	0.087787
rs6795831	3	129622560	A	C	0.8143	156.794	0.0288	0.0122087	0.0023	0.0200855	2.091e-37	0.543295
rs6861681	5	173935455	A	G	0.2918	100	0.018	0.020837	0.0018	0.0151994	1.378e-22	0.170403
rs6870983	5	88401716	T	C	0.2089	60.0625	-0.0155	-0.038364	0.002	0.0191476	2.076e-14	0.0451139
rs6874848	5	119352420	A	T	0.6995	47.61	-0.0138	0.0108793	0.002	0.0159034	1.75e-12	0.493922
rs6898870	5	53997277	A	G	0.2612	60.84	-0.0156	0.00385471	0.002	0.0173018	1.032e-14	0.823697
rs6932767	6	14595642	T	G	0.7926	49.6384	0.0155	0.0172872	0.0022	0.0178662	2.196e-12	0.333246
rs693301	18	13097208	T	C	0.4409	34.0278	0.0105	0.0224836	0.0018	0.0150863	4.021e-09	0.136135
rs6941962	6	100181849	A	T	0.156	83.0902	0.0237	0.037385	0.0026	0.021904	5.276e-20	0.0878658
rs6942652	7	121249218	C	G	0.4294	49	-0.0126	0.0098876	0.0018	0.0152153	2.182e-12	0.515791
rs7070670	10	60082887	T	C	0.3228	39.5102	-0.0132	0.0168672	0.0021	0.0166509	3.644e-10	0.311066
rs7101	14	75278923	T	C	0.7533	30.8025	-0.0111	-0.0255281	0.002	0.0186671	1.965e-08	0.171455
rs711869	2	12933841	A	G	0.5566	90.25	-0.0171	-0.00177753	0.0018	0.0154025	2.375e-21	0.908124
rs71385734	16	2110502	T	G	0.8266	54.5325	0.0192	-0.0151616	0.0026	0.019478	1.062e-13	0.436336
rs7143963	14	102838088	T	C	0.1689	38.2149	0.0136	-0.0154741	0.0022	0.0178946	3.307e-10	0.387183
rs7206608	16	82839023	C	G	0.6754	44.6787	-0.0127	-0.026515	0.0019	0.015632	2.481e-11	0.0898463
rs7209595	17	17729605	C	G	0.4527	57.0864	0.0136	-0.0217005	0.0018	0.0150839	2.348e-14	0.150249
rs7213608	17	21375977	T	C	0.6826	81	-0.0171	0.00120196	0.0019	0.0155716	6.951e-19	0.938473
rs7217226	17	2232771	T	G	0.6555	57.929	-0.0137	0.0121319	0.0018	0.0156077	9.937e-15	0.436981
rs7222	12	1946100	T	C	0.499	36.6698	0.0109	-0.00597932	0.0018	0.0149338	1.169e-09	0.68887
rs7250389	19	29834425	T	G	0.3073	46.8144	0.013	-0.0263165	0.0019	0.0156016	1.333e-11	0.0916431
rs72940579	11	66414979	T	C	0.3309	34.8662	-0.0124	-0.0460492	0.0021	0.0166799	3.532e-09	0.00576674
rs72959041	6	127133748	A	G	0.0409	820.041	0.126	0.0375217	0.0044	0.0307466	4.56e-183	0.222331
rs7311622	12	98379197	T	C	0.4526	43.7068	-0.0119	0.00218221	0.0018	0.0159392	2.959e-11	0.891103
rs7350648	13	80490621	T	G	0.8008	30.4704	0.0138	-0.0247479	0.0025	0.0191333	1.986e-08	0.195855
rs7395513	11	69447988	A	G	0.4389	74.8225	-0.0173	-0.0162805	0.002	0.0150116	2.458e-18	0.278129
rs7453812	6	153084064	T	G	0.0481	35.1056	-0.0237	-0.00185546	0.004	0.0398466	3.329e-09	0.96286
rs74628422	12	115596901	A	G	0.204	34.5156	0.0141	0.00196992	0.0024	0.0170702	9.102e-09	0.908127
rs747249	11	130401752	A	G	0.3588	34.1302	0.0111	0.00539192	0.0019	0.0157187	2.65e-09	0.731579
rs747601	11	13253006	A	T	0.275	40.96	-0.0128	-0.0185418	0.002	0.0166481	7.274e-11	0.265387
rs7492628	14	91080792	C	G	0.6801	43.2825	-0.0125	0.00303119	0.0019	0.0166583	7.893e-11	0.855612
rs7528123	1	176782477	T	C	0.6177	32.7438	-0.0103	-0.0277868	0.0018	0.0161706	1.416e-08	0.0857334
rs7531656	1	49362991	A	G	0.3296	82.0031	0.0163	0.012556	0.0018	0.0154094	1.41e-19	0.415174
rs753804	9	92736138	C	G	0.1748	55.9244	0.0172	0.0342097	0.0023	0.0189644	2.062e-13	0.0712492
rs7587522	2	35247975	C	G	0.3462	35.3364	-0.0107	-0.0061884	0.0018	0.0150838	5.494e-09	0.68161
rs7591387	2	43528893	T	C	0.1024	40.8686	0.0179	0.0223727	0.0028	0.0327275	9.298e-11	0.494224
rs7598832	2	67625881	T	C	0.3334	110.25	-0.0189	0.00101342	0.0018	0.0152349	1.224e-26	0.946964
rs7599312	2	212548507	A	G	0.2732	36	-0.0114	-0.0264177	0.0019	0.0162968	2.358e-09	0.10501
rs7631052	3	81817084	A	C	0.3315	30.5402	0.0105	0.000695833	0.0019	0.0151488	2.451e-08	0.963364
rs7647305	3	186116501	T	C	0.2099	45.7234	-0.0142	0.0639301	0.0021	0.0196033	8.28e-12	0.00110943
rs7680787	4	121702910	T	C	0.6477	29.0401	0.0097	0.00445718	0.0018	0.0158703	4.397e-08	0.778825
rs77165542	2	430975	T	C	0.0341	58.0367	-0.0419	0.00522162	0.0055	0.0580942	1.605e-14	0.928381
rs7744833	6	20581597	A	G	0.6823	43.2825	0.0125	0.0535783	0.0019	0.0167965	6.875e-11	0.00142344
rs7754297	6	43397469	A	G	0.2335	34.9641	0.0136	-0.0248615	0.0023	0.0185558	3.382e-09	0.180302
rs780159	10	79147390	A	G	0.4292	61.2076	-0.0133	0.00953563	0.0017	0.0151663	2.861e-14	0.52952
rs7861458	9	11771159	A	C	0.7689	30.9716	0.0128	0.0115354	0.0023	0.0193745	3.548e-08	0.551582
rs789351	4	144947218	T	C	0.4202	52.3495	0.0123	-0.00506669	0.0017	0.0154407	7.567e-13	0.742807
rs7898903	10	75709472	T	C	0.1321	30.0466	-0.0148	-0.000468441	0.0027	0.0272351	3.679e-08	0.986277
rs7907173	10	5606824	A	G	0.4511	36.6698	-0.0109	-0.0163938	0.0018	0.0149504	9.433e-10	0.272837
rs7919055	10	62048716	T	C	0.9577	39.2711	-0.0282	0.0523253	0.0045	0.0322709	4.807e-10	0.104924
rs793456	3	99806787	A	G	0.6045	34.679	-0.0106	0.00371475	0.0018	0.0151268	3.563e-09	0.806012
rs797486	13	50647482	A	C	0.8938	147.716	0.0316	0.0404585	0.0026	0.0247971	1.089e-34	0.102767
rs7982447	13	53879676	T	C	0.8015	33.8512	-0.0128	-0.0301366	0.0022	0.0189096	6.065e-09	0.110999
rs8054299	16	53464743	C	G	0.6861	31.7147	0.0107	-0.00970103	0.0019	0.0169306	2.463e-08	0.566653
rs805770	20	5688068	T	C	0.3985	97.7901	0.0178	0.0128783	0.0018	0.0153234	3.415e-22	0.400666
rs8070737	17	4077772	T	G	0.1682	48.3932	0.016	-0.0173964	0.0023	0.0188221	7.386e-12	0.355355
rs8071778	17	48002867	C	G	0.1539	40.96	-0.016	0.0345813	0.0025	0.0217051	6.622e-11	0.111107
rs809955	4	139953606	A	G	0.3669	60.0625	-0.0155	-0.00189877	0.002	0.0156491	2.482e-14	0.903426
rs8141715	22	46818852	T	G	0.7545	46.24	-0.0136	-0.0253472	0.002	0.0157592	1.454e-11	0.107746
rs852425	7	5527040	A	G	0.6498	32.1111	-0.0102	0.0425344	0.0018	0.0152696	8.397e-09	0.00534355
rs860262	7	28154778	A	C	0.4903	34.81	-0.0118	0.011401	0.002	0.0149494	1.542e-09	0.445677
rs863750	12	124020897	T	C	0.5836	232.114	0.0259	0.0126879	0.0017	0.0151931	6.195e-51	0.403659
rs868340	17	36476767	A	T	0.5279	42.25	0.0117	0.0222998	0.0018	0.0150784	6.338e-11	0.139162
rs876383	15	74041072	A	G	0.4508	53.7778	-0.0132	-0.0331982	0.0018	0.0154321	2.132e-13	0.0314572
rs881301	8	38474800	T	C	0.5842	55.4198	-0.0134	0.00247695	0.0018	0.0150634	1.179e-13	0.869389
rs889398	16	69522812	T	C	0.4146	101.18	-0.0171	0.00695656	0.0017	0.0151866	1.985e-23	0.646901
rs901630	6	98091643	T	C	0.411	49	-0.0119	-0.00750573	0.0017	0.0157981	6.814e-12	0.634714
rs905938	1	155018913	T	C	0.7235	43.9778	0.0126	-0.0550279	0.0019	0.0178208	7.831e-11	0.00201604
rs924814	3	15608043	A	G	0.3676	44.9689	0.0114	0.00681937	0.0017	0.0156267	6.053e-11	0.662552
rs9425301	1	172394675	A	C	0.3599	102.235	0.0182	0.00496201	0.0018	0.0152472	2.41e-25	0.74485
rs9515201	13	110388451	A	C	0.3068	45.1883	-0.0121	0.0629632	0.0018	0.0169746	6.633e-11	0.000207869
rs9556979	13	98589253	T	G	0.6854	35.3712	-0.0113	0.0132697	0.0019	0.0157328	6.63e-09	0.398982
rs9644033	8	23753126	A	T	0.7545	80.1451	0.0188	-0.00701188	0.0021	0.0184403	2.101e-19	0.703762
rs979012	20	6642727	T	C	0.3637	41.5309	0.0116	-0.00823685	0.0018	0.0163426	7.855e-11	0.614254
rs9872031	3	12454962	A	G	0.4285	125.938	0.0202	-0.00538021	0.0018	0.0149915	3.57e-29	0.719683
rs987237	6	50835337	A	G	0.844	82.6446	-0.02	-0.0127854	0.0022	0.0181956	9.975e-20	0.482263
rs9951872	18	49152462	A	G	0.1597	73.6736	0.0206	0.00376154	0.0024	0.0182972	1.239e-17	0.837119
rs9969455	8	12759646	A	G	0.6155	38.0278	0.0111	-0.027481	0.0018	0.0155935	7.103e-10	0.0780117
rs998584	6	43790159	A	C	0.4799	426.301	0.0351	-0.0125653	0.0017	0.0150047	7.42e-92	0.402356
rs998732	19	19267862	A	G	0.8343	51.465	0.0165	0.0205923	0.0023	0.0247279	1.042e-12	0.404984
rs998749	3	169255014	A	G	0.5016	58.4775	0.013	-0.0189013	0.0017	0.0149825	2.157e-14	0.207109
WHR, waist-hip ratio; SNP, single nucleotide polymorphisms; CHR, chromosome; BP, physical position of SNP (base-pairs); A1, effect allele; A2, alternative allele; EAF: effect allele frequency; Beta, effect allele beta coefficient.

## Sheet: Table S3
Table S3. Characteristics of genetic instruments of WHRadjBMI.
SNP	CHR	BP	A1	A2	EAF	F	Beta		SE		P-value
							Exposure	Outcome	Exposure	Outcome	Exposure	Outcome
rs10049088	3	157079859	T	C	0.3815	259.568	-0.029	-0.0218525	0.0018	0.016133	1.45e-59	0.175571
rs10074193	5	34041581	T	C	0.153	37.0069	-0.0146	0.0118691	0.0024	0.0203086	2.328e-09	0.558926
rs10172295	2	57974067	A	G	0.4085	44.4444	0.012	0.0138113	0.0018	0.0153019	4.514e-11	0.366745
rs10195252	2	164656581	T	C	0.5846	363.239	0.0324	-0.0280107	0.0017	0.0155536	8.432e-78	0.0717167
rs10264590	7	77728431	A	G	0.4795	94.5216	0.0175	-0.0189839	0.0018	0.0150779	8.317e-23	0.208011
rs1029645	17	72299619	A	G	0.545	51.3611	-0.0129	-0.00788628	0.0018	0.0150657	7.195e-13	0.600655
rs1035942	19	7199792	A	G	0.2746	49.7025	0.0141	-0.0121326	0.002	0.0185599	2.136e-12	0.513304
rs1042917	21	46125854	A	G	0.4813	49	-0.0126	-0.00529418	0.0018	0.0153728	2.558e-12	0.730555
rs1045241	5	119393591	T	C	0.2817	94.8061	-0.0185	0.0188097	0.0019	0.0161432	3.511e-22	0.243947
rs10462028	4	55432133	A	G	0.3237	98.9501	0.0189	-0.0226918	0.0019	0.015441	2.949e-23	0.141675
rs10463416	5	149193352	A	G	0.3589	57.929	0.0137	0.0161043	0.0018	0.0155901	9.284e-14	0.301612
rs10498948	6	84696043	T	G	0.1017	46.6944	0.0205	-0.0025765	0.003	0.0265356	4.08e-12	0.92265
rs10502148	11	111777274	T	C	0.3572	163.272	-0.023	0.0291328	0.0018	0.0152056	5.865e-36	0.0553745
rs10507524	13	44110464	T	C	0.9046	34.4683	-0.0182	0.0112144	0.0031	0.0218393	2.679e-09	0.607606
rs1053593	22	35264882	T	G	0.6424	60.4938	-0.014	0.0297353	0.0018	0.0152172	3.069e-15	0.0506944
rs1057119	14	23277060	C	G	0.7725	37.0992	0.0134	0.00660628	0.0022	0.0176849	9.169e-10	0.708735
rs10745659	12	93698914	C	G	0.5607	49.7809	-0.0127	-0.00434728	0.0018	0.0150436	1.819e-12	0.772599
rs10803236	1	236027870	A	G	0.5275	29.3878	-0.0103	0.0166678	0.0019	0.0153072	2.938e-08	0.276203
rs10820747	9	104924542	A	G	0.2404	138.83	0.0271	-0.0137808	0.0023	0.0190544	1.096e-31	0.469534
rs10850127	12	113075140	T	C	0.3056	42.25	0.013	-0.00828653	0.002	0.0201358	8.173e-11	0.680682
rs10878367	12	66042317	A	T	0.295	90.25	0.019	-0.00506079	0.002	0.0170138	5.843e-21	0.766122
rs10880823	12	45592955	T	C	0.7662	39.5102	-0.0132	0.0377102	0.0021	0.0185657	5.653e-10	0.0422377
rs10887759	10	87843667	A	G	0.1595	51.9601	0.0173	0.0413535	0.0024	0.0237716	1.058e-12	0.0819276
rs10891490	11	113014805	T	C	0.4153	34.6021	0.01	0.0161275	0.0017	0.0155565	8.937e-09	0.299873
rs10919388	1	170403362	A	C	0.2729	307.172	-0.0333	0.0103764	0.0019	0.0169963	9.712e-66	0.541523
rs10923724	1	119004219	T	C	0.5569	416.64	0.0347	-0.00963581	0.0017	0.0160137	1.25e-89	0.547359
rs10963067	9	17367948	A	C	0.0941	42.6572	-0.0209	-0.020583	0.0032	0.0333112	5.859e-11	0.536641
rs10992414	9	92686099	A	C	0.8256	94.0057	-0.0223	0.0336252	0.0023	0.0189738	1.097e-21	0.0763625
rs11048456	12	26310149	T	C	0.7648	324	-0.0342	0.00431142	0.0019	0.0165422	1.049e-69	0.794377
rs1105881	15	41780332	C	G	0.6349	67.4127	-0.0156	-0.00696142	0.0019	0.0152642	1.101e-16	0.648345
rs11134029	5	4025211	T	C	0.5456	51.1225	0.0143	0.0171986	0.002	0.0149604	5.724e-13	0.250306
rs11187537	10	93587048	C	G	0.2633	60.2472	0.0163	-0.00674471	0.0021	0.0170984	2.431e-15	0.693239
rs11205773	1	50819233	T	C	0.9074	36.3881	0.0187	-0.0436721	0.0031	0.0319665	2.308e-09	0.171881
rs114847269	18	15301380	A	G	0.9801	30.6976	-0.041	-0.0497866	0.0074	0.104572	2.536e-08	0.634003
rs11592754	10	32330644	A	C	0.8592	73.96	-0.0215	-0.0185657	0.0025	0.0207851	3.223e-18	0.371738
rs11596221	10	30085857	A	G	0.0614	30.9592	-0.0217	0.0154194	0.0039	0.0364072	2.162e-08	0.671911
rs11649660	16	85217807	C	G	0.788	36.5017	0.0145	0.0280392	0.0024	0.0190392	2.492e-09	0.140831
rs11664106	18	2846814	A	T	0.6304	180.327	0.0282	0.000371371	0.0021	0.0161023	5.901e-41	0.9816
rs11679731	2	43361925	A	T	0.822	42.25	-0.0143	-0.0010438	0.0022	0.019656	6.384e-11	0.95765
rs116825877	4	144355953	A	G	0.973	44.5139	-0.0427	0.0365502	0.0064	0.0355439	3.425e-11	0.303804
rs1169644	16	86503426	A	G	0.7708	30.25	0.0121	-0.00178664	0.0022	0.0186135	3.9e-08	0.923532
rs11717954	3	136393267	A	G	0.5965	32.7438	-0.0103	-0.0148144	0.0018	0.0149781	1.274e-08	0.322629
rs11718898	3	12807323	T	C	0.3233	68.2798	0.0157	-0.00114657	0.0019	0.0153486	8.865e-17	0.940452
rs11721258	3	64619443	A	G	0.7181	38.5706	-0.0118	-0.00524214	0.0019	0.0155714	6.267e-10	0.73638
rs11724804	4	971991	A	G	0.4436	89.1975	-0.017	-0.00269819	0.0018	0.0150335	7.607e-21	0.857562
rs11747001	5	133076607	A	G	0.7639	73.96	0.0172	0.00801454	0.002	0.0167603	7.734e-18	0.632518
rs11757455	6	112201651	A	G	0.0603	35.6764	-0.0221	0.0382324	0.0037	0.037067	2.204e-09	0.302335
rs117630421	7	27100618	A	G	0.0504	36.7869	-0.0279	0.0271076	0.0046	0.0494925	8.288e-10	0.58389
rs11770285	7	107975566	C	G	0.9006	99.3559	0.0309	-0.0101419	0.0031	0.0297865	7.057e-24	0.733491
rs11893688	2	9555153	T	C	0.6614	52.7535	0.0138	0.0238749	0.0019	0.0150677	7.746e-13	0.113078
rs11899550	2	157595313	T	C	0.0735	31.6808	0.0197	0.0397241	0.0035	0.0321731	1.222e-08	0.216943
rs1190982	14	58349121	T	C	0.3027	70.0305	0.0159	-0.0231588	0.0019	0.015365	2.458e-16	0.131746
rs11929253	3	150356464	A	G	0.1789	44.6467	0.0147	0.0231366	0.0022	0.0212335	3.864e-11	0.275877
rs11992444	8	25607174	T	G	0.5085	135.722	0.0233	0.0151785	0.002	0.0152493	5.567e-32	0.319562
rs12141791	1	156449994	A	G	0.7009	31.5737	-0.0118	0.0223704	0.0021	0.015517	3.612e-08	0.149397
rs12144610	1	118958480	A	T	0.831	94.6198	-0.0214	0.00992256	0.0022	0.0168109	3.998e-22	0.555026
rs12293855	11	69369299	A	G	0.1304	51.9394	0.0209	-0.00319676	0.0029	0.0236147	1.098e-12	0.892318
rs12325187	16	3314997	C	G	0.7323	36.5737	0.0127	0.0146092	0.0021	0.0162334	8.3e-10	0.368148
rs12415793	10	91936818	A	G	0.3695	31.1247	-0.0106	-0.0139142	0.0019	0.0150035	1.235e-08	0.353721
rs12435790	14	34685175	A	G	0.9209	37.3845	0.0214	0.0405853	0.0035	0.0285974	1.161e-09	0.155843
rs12441543	15	31397340	A	G	0.2896	89.3025	-0.0189	-0.00241998	0.002	0.0165842	8.684e-22	0.883984
rs12454712	18	63178651	T	C	0.6243	89.1975	0.017	-0.0381695	0.0018	0.0149985	1.326e-20	0.0109315
rs12459350	19	2176587	A	G	0.5422	68.7924	0.0141	-0.00134385	0.0017	0.0149473	2.388e-16	0.928362
rs1250259	2	215435759	A	T	0.7409	67.24	-0.0164	-0.006965	0.002	0.0183946	1.035e-15	0.704953
rs12527712	6	80207250	T	C	0.0881	105.529	0.0339	-0.0592312	0.0033	0.0284033	6.845e-25	0.0370365
rs12595496	15	56236608	A	G	0.8664	97.7056	-0.0257	-0.0635149	0.0026	0.0268943	1.049e-23	0.0181937
rs12608504	19	18278325	A	G	0.3596	205.444	0.0258	0.015077	0.0018	0.0159143	3.09e-47	0.343442
rs12684047	9	109210391	A	T	0.1914	41.1736	-0.0154	-0.0109852	0.0024	0.0193273	6.852e-11	0.569778
rs12709891	19	45681959	A	C	0.2138	32.8017	0.0126	0.0221013	0.0022	0.0174249	7.437e-09	0.204665
rs12774134	10	4921135	T	C	0.1186	48.4829	-0.0188	-0.011916	0.0027	0.0221818	1.988e-12	0.591131
rs12823266	12	130957172	A	G	0.7241	38.9138	0.0131	-0.0301655	0.0021	0.0157304	2.369e-10	0.0551544
rs12828318	12	133189536	A	G	0.8262	56.5766	0.0173	0.00433419	0.0023	0.020694	3.838e-14	0.834104
rs1286769	3	25543675	A	G	0.456	33.2318	-0.0098	-0.0143881	0.0017	0.0149823	1.577e-08	0.336884
rs12936587	17	17640408	A	G	0.4782	117.149	-0.0184	-0.0121522	0.0017	0.0155693	9.249e-27	0.435082
rs1294410	6	6738519	T	C	0.3825	294.694	-0.0309	-0.0114002	0.0018	0.015548	2.26e-69	0.463423
rs12999687	2	25289569	T	G	0.5162	73.7578	0.0146	0.019783	0.0017	0.0149872	3.074e-17	0.186837
rs13107325	4	102267552	T	C	0.0808	81	-0.0306	0.0157684	0.0034	0.0629025	3.69e-19	0.802062
rs13223034	7	42662028	T	C	0.3174	49	-0.0133	0.0244707	0.0019	0.0154215	3.667e-12	0.11256
rs13256367	8	127322655	A	C	0.6535	91.7562	0.0182	0.00764886	0.0019	0.0162399	6.148e-22	0.637647
rs13379794	15	97823870	A	G	0.3945	36.6698	0.0109	0.0191789	0.0018	0.0150912	4.338e-09	0.203775
rs13406302	2	37647707	A	C	0.7272	50.4848	-0.0135	-0.016756	0.0019	0.0175086	2.174e-12	0.338559
rs1345203	2	111496274	T	C	0.7829	121	0.0264	0.0347834	0.0024	0.0196349	2.233e-28	0.0764769
rs1360485	13	30457747	T	C	0.6789	36	0.0114	0.0092861	0.0019	0.0156907	8.044e-10	0.553968
rs1364422	7	130761222	T	C	0.2684	68.2798	0.0157	-0.00359199	0.0019	0.0165051	1.071e-16	0.827719
rs1415361	1	103096707	T	C	0.593	64.8025	0.0161	-0.0118399	0.002	0.0150254	5.829e-16	0.430703
rs1425486	4	156762533	T	C	0.3506	43.7068	-0.0119	-0.0260707	0.0018	0.0173513	2.912e-11	0.132961
rs143384	20	35437976	A	G	0.5867	109.633	0.0178	0.01816	0.0017	0.0150887	9.858e-25	0.228763
rs1440372	15	66740813	T	C	0.2666	66.5512	-0.0155	0.00345812	0.0019	0.0172098	9.53e-16	0.840746
rs1443512	12	53948900	A	C	0.2215	237.16	0.0308	0.0162109	0.002	0.01663	1.162e-53	0.329663
rs144926207	9	137185327	T	C	0.9578	36.2268	0.0319	-0.032392	0.0053	0.0437788	1.599e-09	0.45936
rs146095395	2	238861244	T	C	0.18	47.5624	-0.02	0.0352695	0.0029	0.0188441	2.604e-12	0.0612548
rs146167147	3	129451369	T	C	0.0128	42.1801	0.0604	-0.0034272	0.0093	0.0600484	7.198e-11	0.954486
rs1473553	12	122500510	T	G	0.7454	30.5125	-0.0116	0.0171385	0.0021	0.0187347	1.565e-08	0.360298
rs1494204	10	27615392	T	C	0.419	66.6944	-0.0147	0.0284467	0.0018	0.0159022	8.062e-16	0.0736377
rs150493080	13	50035347	T	G	0.0525	34.4178	0.0264	0.0241946	0.0045	0.0307231	6.379e-09	0.430987
rs151235402	20	588520	T	C	0.0152	38.4998	0.0515	0.026008	0.0083	0.0594432	4.695e-10	0.66173
rs1529884	15	47604243	A	G	0.3427	31.1247	0.0106	-0.0315702	0.0019	0.0161676	2.255e-08	0.0508581
rs1534696	7	26357619	A	C	0.5687	206.007	-0.0244	0.00481353	0.0017	0.0151492	3.151e-44	0.750682
rs1547149	13	21902149	A	G	0.6464	41.9086	-0.0123	0.019459	0.0019	0.0156791	6.55e-11	0.214576
rs1569135	2	187250671	A	G	0.5373	145.415	0.0205	-0.0254181	0.0017	0.0150892	2.986e-33	0.092081
rs1577099	13	93241992	T	C	0.5157	30.25	0.0099	0.0133773	0.0018	0.0150209	3.125e-08	0.373154
rs16853606	3	107551613	A	G	0.8412	43.1021	-0.0151	-0.0344595	0.0023	0.0191472	1.249e-10	0.0719068
rs16957415	16	67385054	A	G	0.9554	52.9849	0.0313	-0.0172441	0.0043	0.0385593	3.287e-13	0.654724
rs17067999	13	77589652	T	C	0.1356	39.787	-0.0164	-6.0097e-05	0.0026	0.0258159	1.446e-10	0.998143
rs17098725	5	142480559	C	G	0.4235	38.5706	-0.0118	0.00814215	0.0019	0.0151822	2.328e-10	0.591755
rs17154889	5	102969361	A	C	0.3108	69.1524	-0.0158	-0.0175747	0.0019	0.0158746	3.899e-16	0.268254
rs1727332	12	123233754	T	C	0.7413	105.529	0.0226	0.00947481	0.0022	0.0175398	2.658e-24	0.589067
rs17311057	3	78792639	T	C	0.285	52.5625	0.0145	-0.0283124	0.002	0.0168199	1.72e-12	0.092323
rs17325066	3	129397576	T	C	0.9084	44.3176	-0.0233	-0.0237384	0.0035	0.0240773	2.375e-11	0.324169
rs17326656	2	48735152	T	G	0.2346	53.0816	0.0153	-0.0123223	0.0021	0.0202402	5.773e-13	0.542656
rs17357115	7	121232067	A	C	0.5403	57.0864	0.0136	-0.00602369	0.0018	0.0151493	3.299e-14	0.690909
rs174829	3	37494086	A	G	0.3523	54.2936	-0.014	0.011639	0.0019	0.01511	6.284e-13	0.441129
rs17703883	15	51237900	T	C	0.7627	50.3424	-0.0149	0.0120945	0.0021	0.0171094	7.274e-13	0.479632
rs17819328	3	12447843	T	G	0.5677	211.104	-0.0247	0.0010947	0.0017	0.0150125	4.788e-46	0.941871
rs1792672	18	47866160	T	C	0.553	31.36	-0.0112	-0.0180098	0.002	0.015003	1.868e-08	0.22998
rs1892203	20	53079557	T	C	0.4887	99.0025	-0.0199	-0.0152879	0.002	0.0151185	1.482e-23	0.311919
rs1922437	12	106664267	T	C	0.5208	37.21	0.0122	0.0287425	0.002	0.0149452	5.973e-10	0.0544565
rs1979527	3	127681938	A	C	0.1989	37.0992	0.0134	0.00384969	0.0022	0.0167322	2.364e-09	0.818033
rs201443	7	102094408	A	T	0.4244	30.8642	-0.01	0.0231798	0.0018	0.0149421	2.79e-08	0.120828
rs2023772	7	93501850	A	C	0.5115	45.7612	0.0115	0.00746002	0.0017	0.0150242	1.415e-11	0.619518
rs2041733	16	11135732	T	C	0.4417	32.5571	-0.0097	0.0145926	0.0017	0.0150242	1.856e-08	0.331413
rs2047937	16	49830880	T	C	0.517	74.7716	-0.0147	-0.016665	0.0017	0.0150653	7.308e-18	0.268648
rs2058914	15	63539785	A	G	0.7272	38.5706	-0.0118	0.00618107	0.0019	0.0151527	1.562e-10	0.683334
rs2145272	20	6645571	A	G	0.6367	188.299	-0.0247	-0.0101338	0.0018	0.016424	3.95e-43	0.537228
rs2167750	4	88808923	T	C	0.4729	231.716	0.0274	0.0185087	0.0018	0.014988	5.529e-53	0.216866
rs2186955	11	74664430	T	C	0.8103	31.2583	0.0123	0.0105176	0.0022	0.0234471	1.531e-08	0.653743
rs2200155	12	33582000	A	G	0.3718	52.7535	-0.0138	-0.0173098	0.0019	0.0152618	1.264e-13	0.256714
rs2227831	5	76727669	A	G	0.9533	36	-0.0258	0.0621315	0.0043	0.0381376	1.651e-09	0.103283
rs2236519	20	46900932	A	G	0.3693	245.994	0.0298	0.0249794	0.0019	0.015477	4.071e-58	0.106534
rs2254708	9	104904866	T	C	0.8422	83.3648	0.021	-0.00270032	0.0023	0.0233674	4.422e-19	0.908002
rs2270445	17	8316160	A	G	0.5119	36.6698	-0.0109	0.0128967	0.0018	0.0150315	1.484e-09	0.390905
rs2276824	3	52603470	C	G	0.461	170.533	0.0222	-0.00708992	0.0017	0.0150653	8.897e-38	0.637917
rs227756	17	56675348	A	G	0.2615	33.64	0.0116	0.00199215	0.002	0.0154647	8.992e-09	0.897501
rs2294239	22	29053489	A	G	0.5685	204.322	0.0243	0.0466616	0.0017	0.0152523	4.04e-44	0.00221835
rs2298632	1	23383982	T	C	0.4861	83.1315	-0.0155	-0.0114319	0.0017	0.015176	4.961e-19	0.451276
rs2301254	11	32436129	A	G	0.6212	44.2225	0.0133	0.000697839	0.002	0.0161771	5.348e-11	0.965592
rs2306363	11	65638129	T	G	0.2046	51.9601	-0.0173	0.000804394	0.0024	0.0203039	1.612e-12	0.968398
rs2333496	4	176688455	T	C	0.686	40.1111	0.0114	0.0166722	0.0018	0.016903	7.148e-10	0.323965
rs2343813	5	150499278	T	C	0.0841	38.36	0.0192	0.00532285	0.0031	0.0212603	8.621e-10	0.802304
rs2357996	2	11240403	A	C	0.1333	32.2462	0.0159	0.055284	0.0028	0.034108	7.273e-09	0.10505
rs2371767	3	64732582	C	G	0.2703	447.657	-0.0402	0.0212865	0.0019	0.0180929	1e-100	0.239391
rs2376585	17	78421802	T	C	0.1963	57.8922	-0.0175	0.0371317	0.0023	0.0221716	5.501e-14	0.0939853
rs2398893	9	93996060	A	G	0.7142	64.8449	0.0153	0.00414971	0.0019	0.0161047	6.75e-16	0.796661
rs2418135	9	111139029	A	G	0.5191	69.4444	0.015	0.0148641	0.0018	0.0149509	5.306e-17	0.320128
rs2444770	2	157647227	T	C	0.8453	52.9984	0.0182	0.0509865	0.0025	0.0236201	1.784e-13	0.0308809
rs244722	5	177107723	A	C	0.4969	87.4225	-0.0187	0.038082	0.002	0.0149998	5.399e-21	0.0111224
rs2503100	6	100166039	A	G	0.8345	104.21	-0.0245	0.0286757	0.0024	0.0213485	4.856e-25	0.179201
rs2506135	10	33176109	T	C	0.7126	34.2225	0.0117	-0.0161571	0.002	0.0175814	3.084e-09	0.3581
rs2509963	11	62425459	T	C	0.2609	72.25	-0.017	0.0125207	0.002	0.0172021	9.358e-17	0.466701
rs2526886	14	70892347	T	G	0.69	43.1837	0.0138	-0.0135734	0.0021	0.0161905	1.006e-10	0.401831
rs2529411	7	50670785	C	G	0.6354	36	-0.0114	-0.0351574	0.0019	0.015644	2.832e-09	0.0246184
rs2545401	5	67052427	C	G	0.3915	32.7438	0.0103	0.0247324	0.0018	0.0154514	2.104e-08	0.109454
rs2602674	2	224194446	A	G	0.5436	40.1111	0.0114	0.0192441	0.0018	0.0150518	1.87e-10	0.201064
rs2701523	15	37092083	A	G	0.741	41.6025	0.0129	0.014505	0.002	0.0197255	3.206e-10	0.462129
rs2791550	1	219482027	T	G	0.2478	422.531	-0.037	0.0050743	0.0018	0.0157936	3.35e-93	0.747992
rs2791558	1	219410449	T	C	0.2625	71.8458	0.0178	0.00697726	0.0021	0.0183158	5.763e-18	0.703247
rs2836179	21	38172065	A	G	0.4133	86.0772	-0.0167	-0.00766463	0.0018	0.0150458	7.16e-20	0.610458
rs28451064	21	34221526	A	G	0.1268	36	0.018	-0.0114142	0.003	0.0207241	2.874e-09	0.581794
rs28488569	5	181218353	A	G	0.876	30.9878	0.0167	-0.00230641	0.003	0.024799	2.365e-08	0.9259
rs2854152	17	63908667	A	G	0.3189	49	0.0133	0.00114694	0.0019	0.015473	3.936e-12	0.94091
rs2898237	21	35391471	A	G	0.6879	42.9753	0.0118	0.0267926	0.0018	0.0160022	7.473e-11	0.0940698
rs2923097	11	10343497	A	T	0.5962	45.5625	-0.0135	0.0245828	0.002	0.0150819	2.23e-11	0.10311
rs2925128	14	97896018	T	C	0.3698	48.2253	-0.0125	0.0190128	0.0018	0.0150127	1.271e-11	0.205354
rs2925979	16	81501185	T	C	0.2959	194.529	0.0265	-0.0050702	0.0019	0.0159765	7.332e-46	0.750976
rs2970332	11	14338889	A	G	0.7608	55.1837	0.0156	-0.00958558	0.0021	0.0159557	1.006e-13	0.547999
rs2997447	1	26060932	A	G	0.2139	42.5601	-0.0137	0.0226574	0.0021	0.0198581	1.379e-10	0.253884
rs303084	4	123145793	A	G	0.7843	79.2948	0.0187	-0.0237599	0.0021	0.0206145	2.286e-19	0.249081
rs3098872	8	71019969	T	G	0.5924	43.7068	-0.0119	-0.0265974	0.0018	0.0150015	4.723e-11	0.0762307
rs3110697	7	45915430	A	G	0.4348	46.6944	0.0123	-0.0291146	0.0018	0.0149486	1.08e-11	0.0514565
rs332105	2	118686653	A	G	0.5547	57.929	-0.0137	-0.0110312	0.0018	0.0149783	4.925e-14	0.461441
rs34005	5	142597380	A	G	0.4299	48.2253	-0.0125	-0.000961125	0.0018	0.0149575	7.035e-12	0.948766
rs34312154	11	47448793	A	G	0.0945	39.2711	0.0188	-0.0385029	0.003	0.018619	3.182e-10	0.0386456
rs34905952	3	138385793	A	G	0.1433	64.6169	0.0209	-0.026875	0.0026	0.0241477	1.226e-15	0.265732
rs35643724	12	53993318	A	G	0.144	91.6122	-0.0268	-0.0445179	0.0028	0.0355768	2.081e-21	0.210819
rs36043408	1	203542364	A	G	0.5107	33.64	-0.0116	0.0183558	0.002	0.014968	4.071e-09	0.220074
rs3731246	9	21971990	C	G	0.8986	32.6531	-0.016	-0.0195825	0.0028	0.0268012	1.052e-08	0.464988
rs3732083	2	206176329	T	C	0.575	40.1111	-0.0114	-0.00814298	0.0018	0.0149515	1.737e-10	0.586011
rs3747577	16	4365695	C	G	0.2689	115.562	0.0215	-0.0150175	0.002	0.0170684	3.344e-26	0.378944
rs3764002	12	108224853	T	C	0.2635	78.3225	-0.0177	-0.011021	0.002	0.0157707	1.861e-19	0.484661
rs3786897	19	33402102	A	G	0.5803	269.346	-0.0279	0.0148765	0.0017	0.0151948	2.997e-58	0.327555
rs3789615	1	114398704	T	C	0.4281	48.1799	-0.0118	0.017896	0.0017	0.0149729	7.325e-12	0.232
rs3792751	5	32773208	T	C	0.3642	57.0864	0.0136	-0.0121824	0.0018	0.0156199	1.41e-14	0.435436
rs3807947	7	20385266	T	G	0.6058	57.929	0.0137	-0.0146768	0.0018	0.0149419	7.537e-14	0.325973
rs3848370	16	4310313	C	G	0.2231	34.3822	-0.0129	-0.0100269	0.0022	0.0165588	4.534e-09	0.544826
rs3851294	1	205161285	A	G	0.0965	68.7294	-0.0257	0.0378477	0.0031	0.0271824	9.031e-17	0.163814
rs38902	7	117249664	A	G	0.5367	58.7778	0.0138	0.0262065	0.0018	0.0149981	1.598e-14	0.0805805
rs3915053	4	124312253	A	G	0.2426	45.7234	0.0142	-0.00809161	0.0021	0.0172247	1.595e-11	0.638521
rs4073980	10	112986821	C	G	0.474	106.416	-0.0196	-0.0172534	0.0019	0.0151403	1.528e-25	0.254468
rs4130903	6	130049023	T	C	0.086	34.5156	0.0188	0.000506908	0.0032	0.0329312	3.638e-09	0.987719
rs41562	7	105204647	T	C	0.6714	65.6953	-0.0154	0.00924504	0.0019	0.016201	3.832e-16	0.568239
rs4293945	5	38736040	A	T	0.5926	42.25	0.0117	0.00917846	0.0018	0.0150311	1.692e-10	0.541443
rs4372913	2	113760171	A	G	0.7875	52.2335	-0.0159	-0.0331498	0.0022	0.0165087	2.648e-13	0.0446406
rs4420638	19	44919689	A	G	0.813	91.0434	0.0229	-0.0119539	0.0024	0.0169041	6.809e-22	0.479466
rs4450871	4	4988571	A	G	0.5506	76.3324	0.0166	0.0227621	0.0019	0.0151626	3.234e-18	0.133302
rs4474021	8	12775394	T	G	0.3076	38.5706	0.0118	0.00443981	0.0019	0.01555	2.437e-10	0.775247
rs4512391	8	125504746	T	C	0.623	75.1111	-0.0156	-0.0140918	0.0018	0.0167497	5.494e-19	0.400169
rs4558863	4	26077507	T	C	0.8104	76.5625	-0.021	-0.00229306	0.0024	0.0219148	4.69e-19	0.916665
rs4586926	4	15373903	A	C	0.6363	39.2271	0.0119	0.0048231	0.0019	0.0151735	1.324e-10	0.750589
rs459193	5	56510924	A	G	0.2494	214.083	0.0278	-0.0105531	0.0019	0.0160324	3.993e-47	0.510386
rs4612354	8	26058502	T	C	0.2642	32.2831	0.0125	-0.037541	0.0022	0.0164668	2.663e-08	0.0226199
rs4656912	1	160443090	A	G	0.2654	47.7355	-0.0152	-0.00721618	0.0022	0.0182197	8.765e-12	0.692059
rs4686696	3	185798732	A	G	0.3139	71.3086	0.0152	0.0204894	0.0018	0.0161698	5.665e-17	0.205107
rs4704389	5	77150278	A	G	0.4126	52.3495	0.0123	-0.0109135	0.0017	0.0154674	1.738e-12	0.480449
rs4714704	6	43857286	A	G	0.2737	66.4225	-0.0163	-0.000890084	0.002	0.0158896	6.947e-16	0.955328
rs473629	1	172172401	A	T	0.415	43.7068	-0.0119	0.0105869	0.0018	0.0154565	4.404e-11	0.493377
rs4738141	8	71557507	A	G	0.7433	171.61	-0.0262	0.000725859	0.002	0.0174177	9.577e-41	0.966759
rs4751628	10	117556314	T	G	0.6281	54.5957	-0.0133	-0.0238773	0.0018	0.0151142	6.161e-13	0.114155
rs4773173	13	110372771	A	G	0.6743	72.25	0.0153	-0.0553355	0.0018	0.015606	4.232e-17	0.000391444
rs4795593	17	31286582	C	G	0.3269	35.3712	-0.0113	-0.016498	0.0019	0.0156382	3.159e-09	0.291435
rs4865444	4	1622398	C	G	0.6339	28.9546	-0.0113	0.0183913	0.0021	0.0161743	4.351e-08	0.255507
rs4868256	5	173321676	T	C	0.5006	45.385	0.0128	-0.00929052	0.0019	0.0152966	1.156e-11	0.543613
rs4902632	14	68682711	A	T	0.1778	70.1406	0.0201	-0.00276584	0.0024	0.0174863	2.388e-16	0.874321
rs4925169	17	18319027	A	G	0.3238	53.7778	-0.0154	-0.0307949	0.0021	0.0157624	2.9e-13	0.0507364
rs4930724	12	123939270	T	C	0.6608	381.277	0.0371	-0.0167405	0.0019	0.016265	2.46e-85	0.303369
rs4964058	12	27369833	A	G	0.5145	39.4105	0.0113	0.0218258	0.0018	0.0149393	2.838e-10	0.144024
rs541091	6	160349520	A	G	0.4288	109.698	-0.0199	-0.00318989	0.0019	0.0149253	2.987e-26	0.830762
rs55665241	14	68399810	A	G	0.3997	33.64	-0.0116	0.00641763	0.002	0.0151424	1.023e-08	0.671698
rs55747707	7	73623036	A	G	0.1783	103.361	-0.0244	0.00358072	0.0024	0.0194527	3.047e-25	0.853956
rs55920843	2	157556189	T	G	0.9886	85.314	0.0859	-0.106779	0.0093	0.184533	2.683e-20	0.56283
rs55957788	19	17097041	A	G	0.296	53.5558	0.0161	0.0205159	0.0022	0.0176731	7.82e-14	0.245702
rs56021223	14	52035509	T	C	0.0425	36.4915	0.0296	-0.0471665	0.0049	0.0325807	1.845e-09	0.147706
rs56185013	4	105238976	A	G	0.2179	49	-0.0168	-0.00329394	0.0024	0.0180472	2.492e-12	0.855176
rs56196860	12	2799164	A	C	0.03	37.8861	-0.0357	0.0348032	0.0058	0.068319	6.452e-10	0.610457
rs57462170	3	50202370	A	G	0.1079	33.7852	0.0186	-0.0104721	0.0032	0.0213811	4.96e-09	0.624287
rs577721086	6	127118902	T	C	0.9525	1248.95	-0.1661	0.0358554	0.0047	0.0307579	1e-200	0.243724
rs598104	1	85800426	A	T	0.5944	57.929	-0.0137	0.0302025	0.0018	0.015117	5.365e-14	0.0457267
rs59888683	15	78757122	T	C	0.1772	35.0069	0.0142	0.0242854	0.0024	0.0178728	1.801e-09	0.174211
rs6047259	20	21117678	T	C	0.6188	33.3827	0.0104	-0.0349607	0.0018	0.0157923	4.321e-09	0.0268442
rs6068279	20	52618384	T	G	0.5351	62.2346	0.0142	0.0196769	0.0018	0.0152109	3.312e-15	0.195803
rs62070804	17	29562625	T	C	0.0177	39.1042	0.0469	-0.143735	0.0075	0.128194	4.363e-10	0.262193
rs634869	6	139510620	T	C	0.4193	181.457	0.0229	0.0678734	0.0017	0.0149285	2.598e-40	5.45293e-06
rs6427992	1	203133435	C	G	0.5968	33.3827	0.0104	-0.0373246	0.0018	0.0154869	1.184e-08	0.0159492
rs6433219	2	170564615	A	G	0.2663	65.61	0.0162	0.032382	0.002	0.0165377	2.844e-15	0.0502215
rs6434426	2	190861883	A	G	0.0917	31.0891	-0.0184	0.0273666	0.0033	0.0400496	3.715e-08	0.494406
rs6658424	1	200080174	A	T	0.2845	51.1225	-0.0143	0.0147211	0.002	0.0162838	2.884e-13	0.365979
rs6664892	1	221190653	T	C	0.3154	50.3424	0.0149	0.0443042	0.0021	0.0163844	2.342e-12	0.00684983
rs6688233	1	9275686	T	C	0.2393	100	0.021	-0.000950478	0.0021	0.0193891	9.638e-24	0.960902
rs6719672	2	66007068	A	G	0.8196	130.754	-0.0263	0.0461929	0.0023	0.0177749	1.665e-29	0.00935556
rs6721459	2	67625704	A	G	0.527	97.7901	-0.0178	0.0232646	0.0018	0.015209	4.077e-23	0.126099
rs6795831	3	129622560	A	C	0.8144	228.93	0.0348	0.0122087	0.0023	0.0200855	4.905e-53	0.543295
rs6853254	4	26350741	T	G	0.349	83.867	0.0174	-0.0014679	0.0019	0.0159258	4.021e-20	0.926562
rs6861681	5	173935455	A	G	0.2918	209.488	0.0275	0.020837	0.0019	0.0151994	4.183e-49	0.170403
rs6879860	5	158452644	A	G	0.4077	33.518	0.011	-0.0197219	0.0019	0.0150659	4.782e-09	0.190519
rs7070749	10	62122923	A	G	0.5531	46.24	0.0136	0.0201565	0.002	0.0150721	9.1e-12	0.18111
rs7096078	10	3518452	T	C	0.5723	35.3364	-0.0107	0.01857	0.0018	0.0150324	4.434e-09	0.216707
rs7102	16	11548386	T	C	0.646	40.8179	-0.0115	-0.0275848	0.0018	0.0158418	1.383e-10	0.0816357
rs711076	12	77511427	T	C	0.6797	46.6944	-0.0123	0.0184154	0.0018	0.0168005	1.489e-11	0.273025
rs7114403	11	36340057	A	T	0.5179	49.7809	0.0127	-0.0460532	0.0018	0.0155297	1.196e-12	0.0030219
rs711869	2	12933841	A	G	0.5566	106.778	-0.0186	-0.00177753	0.0018	0.0154025	1.961e-24	0.908124
rs717795	1	3053900	T	C	0.8014	72.62	-0.0196	0.0228121	0.0023	0.0210528	6.858e-18	0.278557
rs7178948	15	99578912	T	G	0.4456	32.7438	0.0103	-0.00364133	0.0018	0.0149586	1.213e-08	0.807675
rs7207618	17	75325606	T	C	0.2378	44.4444	-0.014	0.00927884	0.0021	0.0195952	1.249e-11	0.635837
rs7221167	17	45855941	T	C	0.5719	82.81	-0.0182	0.00204289	0.002	0.0154163	6.801e-19	0.894577
rs7235010	18	23144846	A	G	0.774	78.449	0.0186	0.016924	0.0021	0.0178068	5.647e-19	0.341896
rs7242873	18	49358655	A	G	0.9184	57.1914	-0.0242	0.00338471	0.0032	0.0203127	2.548e-14	0.867661
rs727428	17	7634474	T	C	0.454	77.0494	0.0158	0.0139037	0.0018	0.0153703	4.253e-18	0.365686
rs72823022	17	42361714	T	C	0.9171	52.1605	-0.026	-0.0197926	0.0036	0.0340161	3.81e-13	0.560662
rs72999033	19	19255823	T	C	0.0557	31.5325	0.0219	0.00910314	0.0039	0.0305427	2.101e-08	0.765667
rs73005768	6	151699914	A	G	0.9574	32.8867	-0.0281	0.0348628	0.0049	0.0551522	8.04e-09	0.527309
rs73111557	3	61537577	T	C	0.1003	33.4995	-0.0191	0.027922	0.0033	0.0223172	7.742e-09	0.210882
rs7311622	12	98379197	T	C	0.4528	33.3827	-0.0104	0.00218221	0.0018	0.0159392	1.074e-08	0.891103
rs73164714	22	30095011	T	C	0.9312	43.8906	-0.0265	0.0613642	0.004	0.0527998	2.108e-11	0.245151
rs73858966	3	99935339	A	T	0.0788	43.4887	0.0244	0.00711529	0.0037	0.0258276	2.461e-11	0.782939
rs7395513	11	69447988	A	G	0.4389	114.49	-0.0214	-0.0162805	0.002	0.0150116	9.351e-27	0.278129
rs740755	17	61419436	C	G	0.2531	53.7778	0.0154	0.00653645	0.0021	0.0187018	1.17e-13	0.726706
rs747249	11	130401752	A	G	0.3589	36	0.0114	0.00539192	0.0019	0.0157187	1.251e-09	0.731579
rs74792869	17	47236179	T	C	0.9867	30.7521	0.0488	-0.000491179	0.0088	0.0484862	2.675e-08	0.991917
rs7492628	14	91080792	C	G	0.6801	145.266	-0.0229	0.00303119	0.0019	0.0166583	4.909e-32	0.855612
rs750460	15	73949165	A	G	0.4393	52.1605	-0.013	0.0195738	0.0018	0.0149845	4.811e-13	0.191461
rs75136602	9	91206995	A	G	0.0824	37.686	0.0221	-0.016462	0.0036	0.0290569	1.143e-09	0.571024
rs7589318	2	25155503	A	G	0.3111	81	-0.0162	0.00426066	0.0018	0.0164971	1.24e-18	0.796201
rs7680787	4	121702910	T	C	0.6476	58.7778	0.0138	0.00445718	0.0018	0.0158703	1.171e-14	0.778825
rs77097175	6	127151444	A	C	0.0233	59.8044	0.0464	0.0196901	0.006	0.05191	7.165e-15	0.704456
rs7736177	5	55708116	A	G	0.691	81.9501	-0.0172	0.0177919	0.0019	0.0163113	6.298e-19	0.275375
rs7744833	6	20581597	A	G	0.6823	37.9197	0.0117	0.0535783	0.0019	0.0167965	1.423e-09	0.00142344
rs7753502	6	126884587	T	C	0.495	149.702	0.0208	0.00709093	0.0017	0.0149558	1.291e-33	0.63541
rs7767011	6	14591550	A	G	0.1919	42.5104	-0.0163	0.0205385	0.0025	0.018194	7.978e-11	0.258957
rs7798002	7	25820960	T	G	0.1969	230.751	0.0319	0.0451972	0.0021	0.0167987	4.234e-50	0.00713428
rs780159	10	79147390	A	G	0.4287	82.0031	-0.0163	0.00953563	0.0018	0.0151663	3.332e-20	0.52952
rs78058190	2	218835276	A	G	0.0493	47.1335	0.0357	-0.0114939	0.0052	0.0272413	4.266e-12	0.673077
rs7827182	8	8522961	C	G	0.4407	76.3324	-0.0166	0.0124679	0.0019	0.0151753	3.921e-19	0.411309
rs7828497	8	88327492	T	G	0.7308	61.124	-0.0172	0.00964727	0.0022	0.0172754	1.305e-14	0.576545
rs7932891	11	10899965	A	G	0.2954	49.7025	0.0141	-0.0374061	0.002	0.0160786	1.39e-12	0.0199945
rs7942991	11	62569731	T	C	0.281	72.6981	0.0162	-0.0490101	0.0019	0.0185731	5.609e-18	0.0083207
rs7943309	11	116902937	A	G	0.0276	33.4921	0.0272	-0.0329565	0.0047	0.0312168	9.585e-09	0.291092
rs797486	13	50647482	A	C	0.893	205.812	0.0373	0.0404585	0.0026	0.0247971	4.379e-46	0.102767
rs80076900	19	9945644	T	C	0.048	33.1876	0.0265	-0.0077908	0.0046	0.0288168	9.703e-09	0.786886
rs801593	22	46799153	C	G	0.7396	37.8225	-0.0123	0.0286656	0.002	0.0156456	6.683e-10	0.0669252
rs8030277	15	93485924	A	T	0.6766	48.2659	-0.0132	0.0200653	0.0019	0.0158397	5.97e-12	0.205236
rs8054299	16	53464743	C	G	0.6861	59.0471	0.0146	-0.00970103	0.0019	0.0169306	5.788e-14	0.566653
rs805769	20	5686813	T	C	0.5811	115.562	-0.0215	0.0158882	0.002	0.0152722	4.761e-27	0.298184
rs8066985	17	70457204	A	G	0.4878	179.875	0.0228	-0.0155312	0.0017	0.0154159	2.028e-40	0.313703
rs8103017	19	55487775	C	G	0.7044	79.3719	-0.0196	0.0168983	0.0022	0.0164998	2.98e-19	0.305762
rs8126001	20	64080106	T	C	0.4853	67.24	-0.0164	-0.0255794	0.002	0.0150841	1.604e-16	0.089927
rs838145	19	48745473	A	G	0.5479	40.8179	-0.0115	-0.0198228	0.0018	0.0157097	2.436e-10	0.207015
rs863750	12	124020897	T	C	0.5842	481.415	0.0373	0.0126879	0.0017	0.0151931	4.17e-101	0.403659
rs864745	7	28140937	T	C	0.5085	108.405	0.0177	0.0202092	0.0017	0.0149393	2.064e-25	0.176135
rs872401	4	13210084	T	C	0.6606	31.7147	-0.0107	0.0207325	0.0019	0.0173276	1.323e-08	0.231499
rs875868	1	65073570	A	C	0.5663	42.5928	0.0124	0.0357021	0.0019	0.0159472	6.883e-11	0.025171
rs8887	19	4502189	T	C	0.4271	36.6698	-0.0109	-0.00280619	0.0018	0.0150529	3.221e-09	0.852114
rs905938	1	155018913	T	C	0.7233	147.623	0.0243	-0.0550279	0.002	0.0178208	1.345e-35	0.00201604
rs910071	20	40585070	T	C	0.3151	81	-0.0171	-0.00574919	0.0019	0.0171262	6.274e-19	0.737101
rs9327468	5	128106169	A	C	0.7673	47.6757	0.0145	0.0212062	0.0021	0.020887	4.15e-12	0.309971
rs9369409	6	43378724	C	G	0.4153	59.29	0.0154	-0.0182783	0.002	0.0154435	9.368e-15	0.236587
rs9415106	10	75536199	A	G	0.7138	50.41	0.0142	0.00150343	0.002	0.0158852	9.781e-13	0.924598
rs9425301	1	172394675	A	C	0.3598	171.901	0.0236	0.00496201	0.0018	0.0152472	2.257e-40	0.74485
rs951252	4	144903999	A	G	0.4514	118.426	-0.0185	-0.00518039	0.0017	0.0149971	3.44e-27	0.729773
rs9557378	13	100095312	A	G	0.2647	31.9225	0.0113	0.0151904	0.002	0.015931	2.5e-08	0.340332
rs9601364	13	80377965	T	C	0.7909	32.1111	0.0136	0.0313831	0.0024	0.0185195	2.363e-08	0.0901509
rs9644033	8	23753126	A	T	0.7545	111.755	0.0222	-0.00701188	0.0021	0.0184403	3.404e-26	0.703762
rs9647379	3	172067378	C	G	0.3988	62.3269	-0.015	0.00428958	0.0019	0.0152455	5.144e-16	0.778429
rs9678859	2	99672016	A	G	0.1816	66.8129	0.0188	0.00813392	0.0023	0.0223193	7.97e-16	0.715534
rs9792401	8	25932324	T	G	0.3444	37.2742	-0.0116	0.0186181	0.0019	0.015823	5.291e-10	0.239336
rs990211	3	48683607	A	G	0.2089	87.6777	-0.0206	-0.00411835	0.0022	0.0193567	3.058e-21	0.831513
rs998584	6	43790159	A	C	0.4799	820.654	0.0487	-0.0125653	0.0017	0.0150047	1.22e-170	0.402356
rs998749	3	169255014	A	G	0.5024	66.8547	0.0139	-0.0189013	0.0017	0.0149825	6.234e-16	0.207109
WHRadjBMI, waist-hip ratio ajusted for body mass index; SNP, single nucleotide polymorphisms; CHR, chromosome; BP, physical position of SNP (base-pairs); A1, effect allele; A2, alternative allele; EAF: effect allele frequency; Beta, effect allele beta coefficient.

## Sheet: Table S4
Table S4. Characteristics of genetic instruments of apoA1.
SNP	CHR	BP	A1	A2	EAF	F	Beta		SE		P-value
							Exposure	Outcome	Exposure	Outcome	Exposure	Outcome
rs10852890	17	7521430	A	G	0.614031	51.2808	-0.0155496	0.0224006	0.00217141	0.0149873	8.00018e-13	0.135008
rs10927047	1	243640375	A	T	0.140848	33.5085	0.0167313	-0.0176795	0.00289036	0.0196451	7.10003e-09	0.36815
rs11127044	2	27517537	G	C	0.389673	142	0.0240774	-0.0456295	0.00202053	0.015167	9.70063e-33	0.00262567
rs111353152	18	2884103	C	A	0.02461	40.4517	0.0130005	0.14039	0.00204405	0.0513516	2e-10	0.00625893
rs111973496	2	210612653	G	A	0.014781	42.0756	0.0128028	0.00251669	0.00197374	0.04013	8.80035e-11	0.949995
rs11213272	11	110115563	G	A	0.031358	66.3332	-0.0185849	-0.0737499	0.00228189	0.067869	3.80014e-16	0.277191
rs112294514	10	45475153	A	G	0.020546	217.386	0.0338744	-0.100148	0.0022975	0.051575	3.40017e-49	0.0521615
rs112330751	1	26784941	C	A	0.019059	118.592	-0.0392136	-0.0511701	0.00360088	0.0656589	1.29987e-27	0.435785
rs112395972	11	54683465	T	C	0.016273	106.509	0.0315287	0.0703795	0.00305501	0.0508774	5.70033e-25	0.166568
rs112704540	11	116947811	G	A	0.223646	826.552	-0.0826586	-0.0331676	0.0028751	0.0169063	9.09913e-182	0.0497806
rs113229733	12	57402061	A	G	0.004148	145.324	0.0275911	-0.0961119	0.00228876	0.0527317	1.80011e-33	0.068355
rs113287499	1	26839002	A	G	0.00857	115.619	-0.0387036	-0.218374	0.00359946	0.144482	5.79963e-27	0.130679
rs113502977	4	103379977	C	G	0.022675	30.4846	0.0126533	0.0858915	0.00229173	0.0787148	3.40001e-08	0.275197
rs114012769	1	220820458	T	A	0.012306	38.8666	0.0137454	0.19923	0.0022048	0.317209	4.49997e-10	0.529956
rs114087689	4	103142880	T	C	0.016045	32.409	0.0139555	-0.102898	0.00245139	0.1507	1.2e-08	0.494733
rs114167666	5	177226053	A	G	0.024923	31.8612	0.0172361	0.154633	0.00305357	0.0567762	1.7e-08	0.00645848
rs114402902	5	128062254	C	T	0.012875	78.4781	-0.0202394	-0.0438731	0.00228467	0.0577901	8.10028e-19	0.447744
rs114826502	5	127915672	T	C	0.023512	32.4252	0.0143872	0.00722176	0.00252659	0.0533896	1.2e-08	0.892402
rs115031828	1	178551248	T	G	0.010247	59.2345	-0.0151178	-0.0731251	0.00196427	0.0621055	1.39991e-14	0.239023
rs115087366	1	178643424	A	G	0.008028	40.9756	-0.0136152	0.0343119	0.00212697	0.048181	1.5e-10	0.476374
rs115445888	1	26898602	T	C	0.018748	95.8968	-0.0267034	-0.0106299	0.00272687	0.0450934	1.20005e-22	0.813641
rs11630012	15	101335494	T	G	0.198385	47.3846	0.0144282	0.0152283	0.00209601	0.0171129	5.79963e-12	0.373535
rs116306774	7	95387664	A	G	0.256477	34.3984	0.0342092	0.00772821	0.00583276	0.0152793	4.49997e-09	0.612999
rs11652218	17	8280565	T	C	0.755148	37.6621	0.0120556	-0.0142952	0.00196443	0.017253	8.40001e-10	0.407351
rs116807778	4	105164624	C	T	0.021836	50.8566	-0.0140153	0.00120638	0.0019653	0.0430889	9.8992e-13	0.977664
rs116906269	7	6395131	G	A	0.006336	89.2176	0.0185795	-0.167219	0.00196702	0.194634	3.50026e-21	0.390262
rs117035396	18	60250940	G	A	0.026293	33.1763	0.0452391	-0.080511	0.00785416	0.0719064	8.40001e-09	0.262857
rs117113194	12	57307396	A	G	0.008479	99.8586	-0.0228923	-0.598095	0.00229085	0.357435	1.59993e-23	0.0942692
rs117114580	18	2888329	T	C	0.007505	35.2529	0.0196412	-0.194846	0.00330804	0.139949	2.90001e-09	0.163841
rs117118210	12	57433007	T	C	0.019538	39.9525	0.0128878	0.0391103	0.00203895	0.0328504	2.59998e-10	0.233827
rs11736322	4	102188110	T	C	0.159562	64.6275	0.0162773	0.0382313	0.00202476	0.0215936	9.09913e-16	0.0766443
rs11738755	5	53379712	G	A	0.402686	36.3189	-0.0130832	0.0173942	0.00217094	0.0152758	1.7e-09	0.25484
rs117415461	12	115464691	G	A	0.012374	35.7545	0.0121097	0.0529767	0.0020252	0.086509	2.19999e-09	0.540284
rs117605132	12	57395540	G	A	0.030886	146.314	0.0277155	0.0133826	0.00229129	0.0346305	1.10002e-33	0.69917
rs117654335	11	32447688	A	G	0.016062	37.1573	0.0132272	-0.000278396	0.00216993	0.0464268	1.09999e-09	0.995216
rs11774034	8	143203777	A	G	0.194462	206.639	0.0362105	0.00236175	0.002519	0.017828	7.39946e-47	0.894609
rs117811389	16	72151974	G	T	0.023663	45.9264	0.0180416	-0.140933	0.00266222	0.0808275	1.20005e-11	0.0812232
rs118040890	7	6350314	C	G	0.031102	37.799	-0.0145117	-0.0523407	0.00236036	0.0837234	7.79992e-10	0.531864
rs118078018	8	143144299	T	G	0.014885	70.7968	-0.017549	0.0516361	0.00208567	0.0728741	4.00037e-17	0.478594
rs118094116	7	6384845	G	C	0.024347	104.919	-0.0206071	-0.0310528	0.00201182	0.0699203	1.29987e-24	0.656957
rs11943915	4	102210839	T	C	0.088907	315.615	-0.064937	0.0303546	0.00365522	0.0239333	1.29987e-70	0.204691
rs11985896	8	115968160	G	A	0.053283	32.9492	0.01161	0.00881239	0.0020226	0.0476831	9.49992e-09	0.853377
rs12021640	1	183111738	G	A	0.126863	39.384	0.0123827	-0.0225232	0.00197313	0.0239121	3.50002e-10	0.346235
rs12150778	18	2899186	G	A	0.322519	47.6752	-0.0139463	-0.0200736	0.00201982	0.0162361	5.00035e-12	0.216328
rs12593315	15	63029827	A	G	0.09894	102.834	0.0200816	-0.00274548	0.0019803	0.0238026	3.59998e-24	0.908173
rs12678300	8	70381502	A	G	0.098983	36.9595	-0.0121174	0.0206537	0.00199318	0.0224174	1.2e-09	0.356879
rs13032993	2	218801654	C	T	0.51067	172.077	-0.0662337	-0.000224859	0.00504914	0.015103	2.60016e-39	0.988121
rs1337939	13	30363670	C	T	0.464421	34.7929	-0.0266274	-0.0196926	0.00451423	0.0156273	3.69999e-09	0.207617
rs13415932	2	210613642	C	A	0.039903	47.7834	0.0140855	0.0105749	0.00203767	0.0351003	4.79954e-12	0.763203
rs137863666	1	220861366	T	C	0.018697	45.7692	0.0172329	-0.0716377	0.00254725	0.0346049	1.29987e-11	0.038437
rs138150833	1	23416127	T	C	0.020974	64.2987	-0.0178374	0.0376597	0.00222449	0.0390241	1.10002e-15	0.334527
rs139138173	18	2915002	A	G	0.011438	46.9235	0.0140134	0.0615305	0.00204573	0.0710859	7.39946e-12	0.386721
rs139261645	20	44370646	C	T	0.009883	63.0385	-0.0169586	0.029764	0.00213593	0.0636539	1.99986e-15	0.640077
rs139438701	11	56154028	T	G	0.014051	102.494	-0.0300702	0.195899	0.00297021	0.0446146	4.30031e-24	1.12876e-05
rs139897485	5	128044989	G	A	0.009158	82.721	-0.0204871	-0.0378387	0.00225254	0.0494855	9.3994e-20	0.444484
rs140255867	12	57323837	G	A	0.01352	141.311	0.0272517	-0.148581	0.00229248	0.148085	1.39991e-32	0.315692
rs140277827	16	14992889	A	T	0.018476	39.2407	-0.0124025	-0.0257746	0.00197989	0.0549611	3.69999e-10	0.639099
rs140476492	1	26763445	A	G	0.00488	118.869	-0.0390515	-1.46751e-05	0.00358182	0.0643153	1.10002e-27	0.999818
rs140584697	1	219444205	G	T	0.008292	31.9804	-0.0112494	-0.00613926	0.00198924	0.0558987	1.6e-08	0.912545
rs140638982	5	54029954	A	G	0.011669	40.6345	-0.0266309	0.0886279	0.00417771	0.128385	1.79999e-10	0.489986
rs141157918	3	71688322	A	T	0.020606	37.8232	0.0208987	0.222202	0.00339813	0.120937	7.69999e-10	0.0661607
rs141509285	11	55306491	A	G	0.01732	45.2263	-0.0203664	-0.130661	0.00302844	0.052334	1.80011e-11	0.0125363
rs141523783	2	30250910	T	C	0.021566	37.7445	-0.0148115	0.00129687	0.00241086	0.0399306	8.10009e-10	0.974091
rs142041625	10	121091407	A	G	0.022734	44.3861	-0.0198784	0.0142739	0.00298372	0.0377417	2.70023e-11	0.705282
rs142187841	11	117143096	A	G	0.017568	378.402	0.10855	0.0329255	0.00558024	0.0514715	2.80027e-84	0.522378
rs142874203	18	60036774	C	A	0.008082	91.4299	-0.0211885	0.264186	0.00221593	0.103532	1.20005e-21	0.0107191
rs143523673	7	1088522	A	G	0.008056	46.6727	0.0155332	-0.16726	0.00227368	0.116906	8.4004e-12	0.152509
rs144044427	20	44472501	T	A	0.041057	44.9774	-0.0982633	0.0147309	0.0146519	0.0420279	1.99986e-11	0.725962
rs144326340	1	243560941	C	T	0.023085	30.803	0.0160813	0.0434652	0.00289751	0.0558771	2.90001e-08	0.436645
rs144373124	11	55373966	T	C	0.006542	104.309	0.0298738	0.0514202	0.00292502	0.0835237	1.69981e-24	0.538135
rs144609873	12	57339469	A	G	0.015831	133.443	0.02676	-0.0682807	0.00231653	0.0476606	7.19946e-31	0.15196
rs145144906	1	182231063	A	C	0.017946	31.1409	-0.0125486	0.0283152	0.00224869	0.0807478	2.39999e-08	0.725842
rs145175012	5	127991198	T	C	0.06679	93.009	0.0220262	0.0405951	0.0022839	0.0400588	5.19996e-22	0.310875
rs145948481	10	45280099	G	A	0.029143	40.7609	0.0197762	0.215572	0.00309757	0.0885633	1.7e-10	0.014929
rs146291514	6	153114666	T	C	0.011334	41.7093	0.0128705	0.0473926	0.00199287	0.0416044	1.09999e-10	0.254651
rs147078827	11	54624934	C	T	0.024755	110.056	0.032582	-0.0741233	0.00310578	0.0951981	9.49948e-26	0.436202
rs147324893	1	26757138	G	C	0.081057	122.085	-0.0393293	-0.0352989	0.00355947	0.0279234	2.19989e-28	0.206183
rs147556125	11	54713556	A	G	0.053454	107.871	0.0300816	0.0152498	0.00289633	0.0331722	2.90001e-25	0.645721
rs147745100	11	56196071	T	A	0.011007	103.527	0.0303064	-0.0387958	0.00297857	0.17139	2.60016e-24	0.820922
rs147770694	18	2915359	T	G	0.0195	51.7151	-0.0145776	-0.0282064	0.00202711	0.0568297	6.4003e-13	0.619659
rs147974389	16	71576490	A	C	0.023342	32.8393	0.0149182	-0.0270622	0.00260327	0.0757613	1e-08	0.72094
rs148858677	8	143207990	A	G	0.016673	68.9446	-0.0185919	0.106408	0.0022391	0.0432474	1e-16	0.0138765
rs149371651	4	26041853	C	T	0.024258	69.8571	-0.0222015	-0.086616	0.0026563	0.0326436	6.4003e-17	0.00796893
rs149868087	16	71408464	T	C	0.011144	37.3532	-0.016666	0.0796159	0.00272689	0.0820781	9.90011e-10	0.332046
rs150357933	2	210664684	G	T	0.015983	86.0949	0.0187564	-0.03614	0.00202144	0.0661197	1.69981e-20	0.584665
rs150472003	10	45257407	G	T	0.021165	32.4456	0.0112665	-0.157112	0.00197793	0.0953934	1.2e-08	0.0995589
rs150484219	11	54640563	G	A	0.023341	105.25	0.0296491	0.135051	0.00289002	0.0667322	1.10002e-24	0.0429942
rs151166354	11	56819093	A	C	0.013229	68.1169	0.0308741	-0.0257923	0.00374082	0.0442799	1.50003e-16	0.560241
rs17006439	2	28031825	A	G	0.014233	56.2652	0.0177282	0.0251639	0.00236344	0.080784	6.29941e-14	0.755423
rs17126684	11	122626076	C	A	0.121225	101.61	-0.0203128	0.0331637	0.00201512	0.0205346	6.79986e-24	0.106307
rs17164236	5	128247480	G	A	0.006374	29.7156	0.0150589	-0.0207022	0.00276249	0.0431865	5e-08	0.631678
rs181900507	10	45286033	G	A	0.011771	41.3624	0.0199803	-0.0683057	0.0031067	0.0377421	1.29999e-10	0.0703267
rs185547176	7	6415413	A	G	0.011018	150.008	0.0281889	-0.0915409	0.00230155	0.0623008	1.69981e-34	0.141741
rs191178220	10	45392297	T	C	0.02436	31.0514	0.0119766	0.0148709	0.00214928	0.0715835	2.5e-08	0.83543
rs192315941	1	26792283	A	G	0.026443	118.29	-0.0391669	-0.0882081	0.00360118	0.0514062	1.50003e-27	0.0861787
rs2028002	9	133438133	C	T	0.433028	88.1966	-0.0268072	0.00372501	0.00285447	0.0149348	5.90065e-21	0.803038
rs2033251	16	71426469	A	G	0.129885	41.886	-0.0173681	0.00854299	0.0026836	0.0208896	9.70063e-11	0.68257
rs2229738	11	68794860	T	C	0.065677	54.9274	-0.0156821	-0.010217	0.00211597	0.0209203	1.29987e-13	0.625282
rs2237902	11	2901475	C	G	0.395158	76.6588	0.0301993	-0.00910209	0.00344918	0.0154724	1.99986e-18	0.556345
rs2239897	11	2870735	G	A	0.06145	38.724	0.0170138	0.0156178	0.00273408	0.0229932	4.90004e-10	0.49699
rs2298214	1	999842	A	C	0.577488	43.2976	-0.0131486	0.012753	0.00199824	0.0150256	4.70002e-11	0.396019
rs241056	5	177101105	A	G	0.247644	35.4284	0.0184158	0.0141623	0.00309396	0.0164954	2.59998e-09	0.390583
rs2489278	1	182174977	C	T	0.831378	53.7718	-0.015234	0.0328406	0.00207748	0.0208065	2.29985e-13	0.114477
rs2495488	1	55034533	C	T	0.933755	50.8621	0.0533183	-0.0261931	0.00747617	0.0258181	9.8992e-13	0.310333
rs2553193	11	55421623	A	G	0.014071	38.0683	-0.0339604	-0.0366938	0.00550416	0.0414799	6.80002e-10	0.376364
rs2631242	4	101974240	C	T	0.883641	240.518	-0.0630716	-0.0165189	0.00406687	0.0258739	2.99985e-54	0.523188
rs2862952	10	100128550	A	G	0.421026	127.019	0.022096	-0.0115522	0.00196056	0.0159474	1.80011e-29	0.468823
rs28655557	17	7567937	G	A	0.132309	47.0899	0.0139228	-0.00644575	0.00202891	0.0198558	6.79986e-12	0.745463
rs28886962	4	24606770	C	T	0.417637	42.0182	-0.0131745	0.0185399	0.00203243	0.0155878	8.99912e-11	0.234289
rs2986946	1	55023987	G	A	0.475154	33.6508	0.0151894	-0.00176568	0.00261844	0.0149824	6.59994e-09	0.906187
rs3001428	12	57112567	G	A	0.94999	46.6181	0.0144413	0.0014118	0.00211509	0.0350114	8.60003e-12	0.967835
rs323645	2	110940353	A	G	0.06011	33.7437	-0.0115424	0.0469274	0.00198701	0.0449002	6.29999e-09	0.295955
rs34610704	7	6395626	G	A	0.032699	151.803	0.0282647	0.0449674	0.00229406	0.0402559	7.00003e-35	0.263978
rs34663276	10	45475912	G	A	0.069651	219.077	0.0340389	0.0159489	0.00229973	0.0280322	1.39991e-49	0.56939
rs34886849	10	121038707	C	T	0.200798	54.473	-0.0254822	-0.024	0.0034526	0.0215926	1.59993e-13	0.266358
rs35019821	4	26053331	A	G	0.017452	66.3103	-0.0210094	-0.00924201	0.00258002	0.0561327	3.90032e-16	0.869223
rs35062734	7	6405022	T	C	0.007023	153.209	0.0285304	-0.133036	0.00230497	0.169476	3.40017e-35	0.432461
rs35235058	7	6382635	A	G	0.021425	145.156	0.0276426	0.0427441	0.00229436	0.0290063	1.99986e-33	0.140586
rs35652134	12	20281665	C	T	0.012693	80.6577	0.0222366	-0.166307	0.00247597	0.0624898	2.70023e-19	0.00778287
rs36025786	2	30256965	G	A	0.037541	35.7032	-0.0143858	0.0339265	0.00240758	0.0449793	2.30001e-09	0.450687
rs368332850	10	45708193	C	A	0.02009	94.5998	0.0309916	0.0104068	0.00318639	0.0415431	2.29985e-22	0.802196
rs370188553	16	14976614	A	G	0.00752	30.9352	-0.0118773	0.00491492	0.00213546	0.0571075	2.69998e-08	0.931415
rs371438231	11	54548370	A	G	0.016237	84.9112	0.0282588	0.0715456	0.0030667	0.0570483	3.10027e-20	0.209798
rs374921434	16	15008251	G	A	0.019351	37.9593	0.0131639	0.00523491	0.00213661	0.0460495	7.19996e-10	0.909491
rs3765622	18	2934538	C	G	0.266036	59.114	-0.0165331	0.000333995	0.00215035	0.016634	1.50003e-14	0.98398
rs3789739	4	3421715	T	C	0.280998	43.0549	-0.01333	0.0201026	0.00203151	0.0157797	5.30029e-11	0.202679
rs3808438	8	115551346	C	T	0.553076	311.117	0.0349486	0.00050878	0.00198138	0.0158793	1.20005e-69	0.97444
rs41307925	1	26921784	T	C	0.02296	102.552	-0.0374872	0.0324549	0.00370178	0.0484861	4.19952e-24	0.503262
rs4241399	3	109132353	C	T	0.565042	73.2689	-0.0171881	-0.0193341	0.00200802	0.0155782	1.10002e-17	0.214569
rs438263	11	2904344	A	C	0.421711	44.3918	-0.045621	0.00280163	0.00684721	0.0158793	2.70023e-11	0.859954
rs4881826	11	54627569	C	G	0.965132	105.274	0.0296394	-0.0424244	0.00288874	0.0366038	1.10002e-24	0.24645
rs4936353	11	116526932	G	A	0.515217	61.0383	-0.0608276	0.000710693	0.00778573	0.0150176	5.60015e-15	0.962255
rs4985153	16	15038507	C	T	0.015371	35.3278	0.0127683	-0.107575	0.0021482	0.070866	2.80001e-09	0.129015
rs546232407	16	14806033	C	T	0.011356	32.104	0.0127683	0.105663	0.00225348	0.0812953	1.5e-08	0.19369
rs55658310	10	45343617	G	T	0.01317	46.1283	0.0213243	0.00411744	0.00313972	0.0655105	1.10002e-11	0.949885
rs55843500	12	112348763	G	A	0.050371	54.601	-0.183699	-0.0486779	0.0248603	0.025972	1.50003e-13	0.0608962
rs56280815	8	120825139	T	C	0.445875	72.1035	-0.0184583	-0.0308644	0.00217377	0.0151148	1.99986e-17	0.0411519
rs563988505	11	56229608	A	C	0.009314	83.6237	0.0221302	-0.0626951	0.00242003	0.0454874	6.00067e-20	0.168112
rs56902655	15	63606510	G	T	0.135668	36.3103	-0.0119972	-0.00954351	0.00199097	0.0200309	1.7e-09	0.633762
rs58389996	10	86724240	G	A	0.245647	34.0821	-0.0127981	-0.00370693	0.00219221	0.0158357	5.30005e-09	0.814917
rs59234976	1	220792948	C	T	0.049971	154.388	0.0261863	0.0804401	0.0021075	0.0527149	1.9002e-35	0.127023
rs60326124	1	220792375	A	G	0.004718	185.36	0.0291285	0.598999	0.00213949	0.783205	3.29989e-42	0.444388
rs61733623	2	219237252	G	A	0.018094	42.9953	-0.0924712	-0.0320733	0.0141025	0.0427908	5.50047e-11	0.453533
rs61854121	10	45558888	C	T	0.010319	57.9298	-0.0176413	0.0460487	0.00231782	0.0437074	2.70023e-14	0.292081
rs62410888	4	26036636	A	C	0.012007	68.4338	-0.0219309	-0.0622545	0.00265107	0.0615063	1.29987e-16	0.311459
rs62430969	7	1047628	G	A	0.024546	88.9113	0.0260366	0.0396535	0.00276125	0.0681545	4.10015e-21	0.560689
rs62511738	8	115372725	T	C	0.049735	139.178	-0.0232162	0.0199544	0.00196791	0.0423792	4.00037e-32	0.637745
rs6420183	8	143153072	T	C	0.945559	67.4697	0.0176407	0.00710221	0.00214764	0.0247953	2.09991e-16	0.774546
rs6531734	4	39681014	C	T	0.752557	62.6715	0.0155609	-0.0208228	0.00196562	0.0173955	2.39994e-15	0.231296
rs6598485	15	101504591	C	T	0.678795	50.3017	0.0159618	-0.0051979	0.00225056	0.0174158	1.29987e-12	0.765352
rs6688946	1	178539480	G	A	0.888252	60.7379	-0.01525	0.0253	0.00195677	0.0224145	6.4998e-15	0.259011
rs676234	11	116851455	G	A	0.017592	192.605	-0.057004	-0.0612804	0.00410744	0.0603873	8.60003e-44	0.310207
rs71387165	16	57380375	T	C	0.149983	53.4225	0.0335816	-0.0177079	0.00459451	0.0284935	2.70023e-13	0.53429
rs71465403	11	68790044	C	T	0.013524	50.6486	-0.0151058	0.130407	0.00212256	0.092388	1.10002e-12	0.158093
rs72470595	1	220794932	C	T	0.010653	149.182	0.0256555	-0.0720836	0.0021005	0.146832	2.60016e-34	0.623479
rs72470598	1	220795804	C	A	0.019766	53.4757	0.0152369	0.093266	0.00208362	0.0730923	2.60016e-13	0.201954
rs72794402	5	128183384	C	T	0.010182	30.6659	0.0125218	-0.0526083	0.0022612	0.0734171	3.09999e-08	0.473641
rs72810546	2	27851403	A	G	0.02021	58.1019	0.0180791	-0.13215	0.00237182	0.103243	2.49977e-14	0.200548
rs72932409	2	210480826	G	T	0.007573	46.3761	0.01546	-0.0244927	0.00227019	0.0930844	9.79941e-12	0.792456
rs73133366	12	57339749	A	G	0.010557	110.436	-0.0239572	0.0177045	0.00227972	0.0561846	7.89951e-26	0.752676
rs7316139	12	115446858	A	C	0.003518	36.4603	0.0118556	-0.0212535	0.00196342	0.0602767	1.6e-09	0.724389
rs73298385	8	71465344	T	C	0.033697	30.1186	-0.0206899	-0.0509114	0.00377	0.0282246	4.09996e-08	0.071264
rs73333517	5	127928511	G	A	0.017299	32.1231	-0.0143092	0.0623274	0.00252468	0.0610038	1.40001e-08	0.306924
rs73379040	10	124628782	A	G	0.008986	32.6569	0.0112418	-0.0256844	0.0019672	0.116657	1.09999e-08	0.825739
rs73836548	4	102253268	C	T	0.053358	117.004	0.0253889	-0.0221571	0.00234716	0.0412116	2.90001e-27	0.590824
rs739497	12	111420282	T	C	0.207532	64.0233	0.0156995	-0.0222918	0.00196208	0.0187905	1.20005e-15	0.23549
rs74337560	8	115911274	C	T	0.035419	45.3337	0.0134433	-0.0837999	0.00199662	0.0354821	1.69981e-11	0.0181886
rs74595359	12	20417444	C	G	0.027186	30.9159	-0.0151563	-0.0119986	0.00272585	0.04504	2.69998e-08	0.789931
rs74637502	16	72106726	C	T	0.00861	50.2793	0.019036	-0.031162	0.00268461	0.0602763	1.29987e-12	0.605165
rs74709091	15	63007724	A	C	0.076131	72.6537	0.016786	0.0160672	0.00196933	0.028257	1.50003e-17	0.569622
rs74971325	1	219489726	C	T	0.018957	36.2598	-0.0118766	0.0120783	0.00197233	0.0319971	1.7e-09	0.705815
rs75111123	11	126326471	C	A	0.185645	35.2176	-0.0220506	0.0245158	0.0037157	0.0202184	2.90001e-09	0.225302
rs75272982	4	26050946	G	A	0.031034	66.2192	0.021021	0.0468144	0.00258322	0.0733138	4.00037e-16	0.523116
rs75451331	20	63685481	T	G	0.084326	57.1761	0.0158916	0.00591192	0.00210165	0.0294541	4.00037e-14	0.84092
rs75920908	11	110082818	A	G	0.021526	68.9341	0.0177666	-0.182949	0.00213987	0.0803326	1e-16	0.0227625
rs76082446	3	71575191	A	G	0.158767	37.941	-0.0124082	0.00791874	0.00201444	0.0198774	7.29995e-10	0.690351
rs76106002	12	115428236	T	C	0.076253	42.6466	0.0129703	0.0173537	0.00198613	0.0388763	6.59933e-11	0.655321
rs76250438	4	26019191	A	G	0.009907	54.3426	-0.0192996	-0.0342292	0.00261805	0.0826712	1.69981e-13	0.678844
rs76468001	10	121075347	T	C	0.012517	52.9742	-0.0252016	0.119392	0.00346255	0.0882734	3.40017e-13	0.176208
rs76698944	10	45411516	T	C	0.025902	153.41	0.0321581	-4.58548e-05	0.00259635	0.0510286	3.10027e-35	0.999283
rs76772145	2	210663585	T	A	0.038582	148.711	-0.0256666	-0.00866319	0.00210473	0.0432002	3.29989e-34	0.841062
rs76927655	15	63028090	G	A	0.01391	85.7361	0.0191984	-0.0784917	0.0020734	0.0674339	2.09991e-20	0.244432
rs77550036	7	1168781	G	T	0.008839	106.044	-0.0203768	0.00036016	0.00197876	0.0472792	7.19946e-25	0.993922
rs7760549	6	153122455	C	T	0.103958	39.3155	0.0124631	-0.0100486	0.00198767	0.0272801	3.59998e-10	0.712613
rs77748152	3	25461360	A	G	0.03437	30.2005	0.0127017	-0.0740442	0.00231129	0.0257613	3.89996e-08	0.00405005
rs78553679	10	45432938	A	G	0.022965	220.109	-0.0340853	-0.00867678	0.00229746	0.0411867	8.60003e-50	0.833145
rs78835202	20	63617517	A	T	0.011212	30.7292	-0.0110068	0.0378358	0.00198557	0.0485442	2.99999e-08	0.435739
rs7927820	11	116811440	A	G	0.875124	1424.09	0.0942905	0.00250491	0.00249861	0.018531	1e-200	0.892474
rs7979451	12	57225806	T	C	0.022336	59.7529	-0.0265003	-0.092609	0.00342824	0.0375954	1.10002e-14	0.0137661
rs79904668	1	23493231	A	G	0.024206	47.1665	0.0158321	-0.0608473	0.00230527	0.0893748	6.4998e-12	0.495991
rs80181285	12	20292028	A	T	0.01326	48.0811	0.0141671	0.0391442	0.00204312	0.097075	4.10015e-12	0.686774
rs80242092	7	6400363	T	G	0.008255	150.345	0.0281959	-0.0148814	0.00229954	0.0479278	1.50003e-34	0.756185
rs80261034	20	63703163	C	G	0.00984	32.9728	0.0142353	-0.0287222	0.00247907	0.108856	9.29994e-09	0.791892
rs8097783	18	60384061	A	G	0.07305	50.0274	0.0498625	-0.0059903	0.00704969	0.0377127	1.50003e-12	0.873795
rs894505	17	8112261	C	G	0.494353	50.4273	-0.0140798	0.00714571	0.00198273	0.0149831	1.20005e-12	0.633422
rs914561	20	63639552	C	T	0.978606	40.2437	-0.0124679	0.0188537	0.00196537	0.0336559	2.19999e-10	0.57535
rs9332865	11	118521851	A	G	0.0125	63.2283	0.0236261	0.186025	0.00297123	0.0943155	1.80011e-15	0.0485669
rs9387488	6	117546003	A	G	0.06358	38.1319	-0.0137225	-0.0429206	0.00222223	0.0337465	6.59994e-10	0.203425
rs9627800	22	49925703	C	T	0.189251	42.1374	-0.0156495	-0.00895546	0.00241083	0.0203752	8.49963e-11	0.66028
apoA1, apolipoprotein A1; SNP, single nucleotide polymorphisms; CHR, chromosome; BP, physical position of SNP (base-pairs); A1, effect allele; A2, alternative allele; EAF: effect allele frequency; Beta, effect allele beta coefficient.

## Sheet: Table S5
Table S5. Characteristics of genetic instruments of apoB.
SNP	CHR	BP	A1	A2	EAF	F	Beta		SE		P-value
							Exposure	Outcome	Exposure	Outcome	Exposure	Outcome
rs10166029	2	108441797	G	C	0.401945	42.8576	-0.0174963	-0.00711881	0.00267259	0.0151355	5.90065e-11	0.638114
rs10738463	9	16896905	A	G	0.96295	30.5302	-0.0137006	0.00752224	0.00247956	0.05555	3.29997e-08	0.892285
rs10876973	12	57333518	T	C	0.245631	54.5386	-0.0179691	-0.0286623	0.00243318	0.0160006	1.50003e-13	0.073242
rs11127044	2	27517537	G	C	0.38976	511.572	0.0483002	-0.0456295	0.00213548	0.015167	2.89734e-113	0.00262567
rs111324903	12	111795561	T	G	0.013238	48.5618	0.0191401	0.077403	0.00274661	0.0612019	3.19963e-12	0.205974
rs111398862	7	76190202	T	C	0.154971	30.736	0.0155215	0.0511961	0.00279969	0.0163754	2.99999e-08	0.00176958
rs111567021	1	182170824	A	T	0.013481	33.3918	0.0124643	-0.0109291	0.00215699	0.0454441	7.49998e-09	0.809946
rs11206602	1	55469033	G	T	0.064677	203.151	-0.270916	0.0340999	0.0190075	0.0360033	4.30031e-46	0.343571
rs112662625	20	63683510	G	A	0.011471	37.1273	0.0150868	0.00581757	0.002476	0.0728453	1.09999e-09	0.936347
rs113287499	1	26839002	A	G	0.008555	54.6214	0.0281413	-0.218374	0.0038077	0.144482	1.50003e-13	0.130679
rs113513807	8	143916616	A	G	0.027008	50.427	0.015036	0.119588	0.00211739	0.0752167	1.20005e-12	0.111853
rs113742733	6	39268892	G	A	0.028502	51.0022	0.0162181	0.0168433	0.00227094	0.0303174	9.20026e-13	0.578508
rs113932657	5	52765018	T	C	0.018234	126.845	-0.0631344	-0.0762002	0.0056057	0.0763039	1.99986e-29	0.317968
rs115706262	4	26055861	A	G	0.029337	32.5304	0.0155502	0.0301	0.00272641	0.0449448	1.2e-08	0.503043
rs11595648	10	122899483	A	G	0.025489	42.0395	0.0136483	-0.0218943	0.00210499	0.0426393	8.9002e-11	0.607617
rs116445967	5	157059932	A	T	0.008081	56.3735	0.0192481	-0.008483	0.0025636	0.0432042	6.00067e-14	0.844339
rs11658781	17	7499940	T	C	0.746519	34.5987	-0.0267914	0.0308053	0.00455476	0.0194484	4.09996e-09	0.113204
rs116604830	12	110907415	T	G	0.019544	43.0631	0.0137128	0.0913387	0.00208965	0.0797299	5.30029e-11	0.25196
rs117046382	11	116959707	T	C	0.014402	56.9236	-0.0165143	0.0280812	0.00218884	0.0411911	4.49987e-14	0.49541
rs117420518	12	111883867	A	G	0.013757	48.1011	-0.0190432	0.044031	0.00274576	0.0531853	4.00037e-12	0.407738
rs117614539	12	111920180	T	C	0.02819	47.7525	-0.0190022	-0.139114	0.00274983	0.109278	4.79954e-12	0.203008
rs118085031	17	65909418	T	C	0.024064	38.825	0.0718799	-0.0319647	0.0115359	0.0693903	4.60002e-10	0.645049
rs11932810	4	7212969	C	A	0.896723	33.3626	0.0123416	0.0561584	0.00213669	0.028749	7.59994e-09	0.0507715
rs1203107	4	3458122	T	C	0.103619	81.5321	0.019159	0.00142728	0.00212182	0.0306946	1.69981e-19	0.962912
rs12438654	15	101271088	G	C	0.040487	31.5739	-0.0815209	0.0248345	0.0145079	0.0420331	1.89998e-08	0.554632
rs12494738	3	32517150	T	C	0.02114	60.7891	-0.029663	-0.0214776	0.00380454	0.0437246	6.4003e-15	0.623283
rs12515585	5	157003139	G	A	0.270908	206.419	0.0312066	0.0254704	0.00217206	0.0171473	8.30042e-47	0.13744
rs125651	17	7209903	A	G	0.54995	33.7894	-0.0122155	-0.0258947	0.00210146	0.0153317	6.1e-09	0.0912263
rs12574790	11	116704971	T	C	0.009504	293.704	0.0687077	-0.121765	0.00400913	0.0978927	7.8001e-66	0.21355
rs12746810	1	26686642	A	G	0.085513	169.913	0.0903258	0.00433347	0.00692945	0.0268964	7.70016e-39	0.872001
rs140476492	1	26763445	A	G	0.004867	56.7341	0.0285414	-1.46751e-05	0.00378925	0.0643153	5.00035e-14	0.999818
rs141717948	8	143936658	T	G	0.020238	69.7811	0.0180257	-0.203835	0.00215786	0.0925232	6.59933e-17	0.0275905
rs142440969	3	32479946	A	G	0.006024	65.5673	-0.0309563	-0.0253257	0.00382301	0.0955826	5.60015e-16	0.791039
rs142577432	11	126331556	C	T	0.010937	188.498	0.0420573	0.0344458	0.00306329	0.104118	6.79986e-43	0.740771
rs142736021	12	112110022	T	C	0.009371	85.7662	-0.0195874	-0.0225475	0.00211504	0.0420094	1.99986e-20	0.591458
rs143764316	2	215422298	C	T	0.014327	36.083	0.0141509	0.0755061	0.00235577	0.124574	1.89998e-09	0.54444
rs143811287	11	116757680	T	C	0.024953	319.519	0.0760516	0.0204909	0.00425461	0.0418967	1.80011e-71	0.624783
rs145476560	5	156946513	T	G	0.025024	179.407	0.0290802	0.0365277	0.00217109	0.0596737	6.4998e-41	0.540457
rs146356085	12	111679139	G	A	0.011323	50.4785	-0.0194405	0.0262159	0.00273624	0.043067	1.20005e-12	0.542708
rs146527715	1	182191560	G	A	0.008159	36.5396	0.0132051	0.00152457	0.00218454	0.0663706	1.5e-09	0.981674
rs147974389	16	71576490	A	C	0.023346	56.1116	0.0207707	-0.0270622	0.00277284	0.0757613	6.79986e-14	0.72094
rs148105067	12	111480338	C	A	0.011473	65.494	0.0208482	-0.0712932	0.00257613	0.0399519	5.79963e-16	0.0743464
rs1569734	6	11825679	C	T	0.280518	32.5758	-0.022804	-0.0171205	0.00399543	0.0152202	1.09999e-08	0.260653
rs17006439	2	28031825	A	G	0.014174	66.2588	0.0203257	0.0251639	0.00249703	0.080784	4.00037e-16	0.755423
rs17690038	17	66199736	G	A	0.219327	114.477	0.0649982	0.0195599	0.00607493	0.0168587	1e-26	0.245957
rs180366	11	116725040	T	C	0.210996	590.509	0.0726108	-0.00921654	0.00298805	0.0178022	1.90108e-130	0.604655
rs2053595	17	7126230	A	G	0.342629	455.857	-0.301025	-0.00779779	0.014099	0.015988	3.80189e-101	0.625743
rs2059248	16	72288477	T	G	0.214835	82.6987	0.0331603	-0.020081	0.00364644	0.0167291	9.60064e-20	0.23
rs2137231	4	26046519	C	T	0.928029	35.8385	-0.0170661	0.0672265	0.00285075	0.0269109	2.1e-09	0.0124856
rs2173525	5	52774250	A	C	0.984906	144.306	-0.0632388	-0.0426225	0.00526431	0.0422234	2.99985e-33	0.312758
rs2288000	16	72024982	G	A	0.566466	342.376	0.0494204	0.0279674	0.00267088	0.0151543	1.9002e-76	0.0649636
rs2293436	10	122910782	G	C	0.09671	51.5507	0.0246148	0.0227364	0.0034283	0.0283762	7.00003e-13	0.422987
rs2452903	1	182161962	A	G	0.965707	42.5702	0.0143828	-0.0445312	0.0022044	0.0568467	6.79986e-11	0.433418
rs2495488	1	55034533	C	T	0.933742	1917.3	-0.345954	-0.0261931	0.00790085	0.0258181	1e-200	0.310333
rs2571041	19	44484058	A	G	0.33965	626.576	0.103309	-0.0200767	0.00412716	0.0153996	2.79898e-138	0.192331
rs2642432	1	220849434	C	T	0.124306	54.6562	0.016303	0.0431696	0.0022052	0.0302904	1.39991e-13	0.154101
rs2721942	8	115625517	T	C	0.605753	64.1277	-0.0185263	0.00435794	0.00231348	0.0164419	1.20005e-15	0.79097
rs2722658	19	44400731	T	C	0.805048	449.582	-0.0702367	0.022171	0.00331253	0.0170271	8.9002e-100	0.192881
rs2737229	8	115636338	C	A	0.301651	44.3128	-0.0144867	-0.0112496	0.00217623	0.0155089	2.80027e-11	0.468228
rs274548	5	132395115	C	T	0.836783	56.621	-0.0200281	0.0624714	0.00266165	0.0226285	5.30029e-14	0.00576713
rs28409207	8	143960948	A	G	0.032834	63.6308	-0.0172032	-0.0107063	0.00215663	0.0432788	1.50003e-15	0.804614
rs2986946	1	55023987	G	A	0.474933	395.628	-0.0550823	-0.00176568	0.00276929	0.0149824	4.90004e-88	0.906187
rs34132016	8	143919860	T	C	0.007766	51.5977	0.0152183	0.373777	0.00211861	0.146292	6.79986e-13	0.0106187
rs35019821	4	26053331	A	G	0.017504	33.683	0.0158541	-0.00924201	0.00273172	0.0561327	6.49995e-09	0.869223
rs35530120	1	25458960	G	A	0.442826	186.849	-0.0287272	-0.000390189	0.00210159	0.0149508	1.50003e-42	0.979179
rs35640778	20	63689775	A	G	0.021462	35.294	0.0143481	0.0346058	0.00241515	0.0668215	2.80001e-09	0.604539
rs36220235	9	133436625	A	G	0.037495	67.1698	-0.0246778	0.0319866	0.00301106	0.030163	2.49977e-16	0.288936
rs3789739	4	3421715	T	C	0.281201	113.534	-0.0229367	0.0201026	0.00215262	0.0157797	1.59993e-26	0.202679
rs45596631	1	26854999	A	C	0.011648	34.1032	-0.0159507	0.0958194	0.00273138	0.142296	5.19996e-09	0.500706
rs4984246	15	63466229	T	G	0.187857	36.8421	0.0133059	-0.0257302	0.00219216	0.0171331	1.29999e-09	0.133155
rs55770838	3	32464248	C	A	0.170086	72.8325	-0.0339148	-0.0579952	0.00397399	0.0236677	1.39991e-17	0.0142702
rs559067	13	32350747	T	C	0.282641	117.6	-0.0225808	0.0410008	0.00208226	0.0176632	2.09991e-27	0.0202736
rs561568918	1	26696377	T	C	0.007311	56.2947	0.0284245	0.137488	0.00378843	0.184141	6.20012e-14	0.455278
rs613855	1	55052188	G	C	0.484031	209.328	0.0343259	-0.00805495	0.00237251	0.0151582	1.9002e-47	0.595147
rs61979072	14	70417664	A	C	0.069888	81.5207	-0.0190141	-0.0282173	0.00210592	0.0288577	1.69981e-19	0.328169
rs62202778	2	215406952	G	C	0.076978	32.8319	0.0133531	0.0829344	0.00233042	0.0350908	1e-08	0.0181071
rs7069531	10	18394338	G	A	0.421863	30.2699	-0.0123515	0.0093614	0.00224499	0.0153292	3.79997e-08	0.541406
rs71441102	2	28100123	C	G	0.033354	30.2242	0.0224725	-0.102869	0.00408765	0.0356887	3.79997e-08	0.00394657
rs72470595	1	220794932	C	T	0.010664	50.7152	0.0158214	-0.0720836	0.00222165	0.146832	1.10002e-12	0.623479
rs72734424	14	72997605	C	T	0.03605	30.1564	-0.0194578	0.083435	0.00354327	0.0439079	4e-08	0.0574037
rs72801748	16	71790769	G	A	0.059562	147.814	0.0253523	0.00420188	0.00208526	0.0226943	5.19996e-34	0.85311
rs72810546	2	27851403	A	G	0.020225	68.3009	0.0207091	-0.13215	0.00250581	0.103243	1.39991e-16	0.200548
rs72837635	17	7100329	G	T	0.075299	342.069	-0.245208	0.00558123	0.013258	0.0314921	2.29985e-76	0.85933
rs73412340	12	111337689	C	G	0.026058	103.647	-0.0214694	-0.112038	0.00210883	0.0516407	2.39994e-24	0.0300393
rs74260472	19	44341233	T	C	0.373391	228.051	-0.0481777	-0.00537915	0.00319029	0.0165041	1.59993e-51	0.744478
rs74406670	13	32312803	T	G	0.043741	96.0926	-0.024731	0.0362702	0.00252288	0.0514513	1.10002e-22	0.480846
rs74664523	22	50379807	A	G	0.013482	51.7595	0.0157315	-0.0519175	0.00218663	0.0574664	6.29941e-13	0.366292
rs75216965	1	182158448	A	T	0.035065	42.0559	0.0142998	-0.0284832	0.00220504	0.0416126	8.9002e-11	0.493668
rs75781263	12	112056521	A	C	0.078764	77.2713	-0.0187147	-0.0247073	0.00212899	0.0385991	1.50003e-18	0.522108
rs76342307	14	72949221	T	G	0.030344	35.5669	-0.0221329	-0.0262751	0.00371121	0.0388072	2.5e-09	0.498362
rs77726527	10	18192596	T	C	0.019172	31.3362	0.0146938	-0.086983	0.00262489	0.064784	2.19999e-08	0.179382
rs77868870	10	18182073	A	G	0.030528	38.6927	-0.0178565	-0.0706388	0.00287066	0.0662536	5e-10	0.286339
rs78022520	14	70313187	G	A	0.100105	84.6947	0.0197839	0.0119749	0.00214973	0.0219776	3.50026e-20	0.585845
rs78461695	8	143918101	A	G	0.009326	51.5628	0.0152059	-0.023766	0.0021176	0.113278	6.89922e-13	0.833821
rs78820208	3	69817459	A	G	0.05317	37.7353	0.0128856	0.00252592	0.00209764	0.0370188	8.10009e-10	0.9456
rs7896114	10	122816119	C	T	0.98265	32.4627	0.0119162	-0.0035244	0.00209144	0.0728954	1.2e-08	0.961438
rs79259373	5	52809881	T	C	0.017621	55.6347	-0.0210745	0.112875	0.00282543	0.100652	8.69961e-14	0.262099
rs7927408	11	30478764	C	T	0.366177	30.6162	-0.0118734	0.0251928	0.00214585	0.0160743	3.09999e-08	0.11705
rs79569112	1	26758084	G	A	0.077827	56.5084	0.028466	-0.021777	0.00378678	0.029305	5.60015e-14	0.457411
rs80125068	11	117125729	G	A	0.017626	31.0848	-0.025024	-0.0701371	0.00448831	0.0453884	2.5e-08	0.122283
rs80132799	20	63691543	T	C	0.06778	36.0206	0.0144972	0.00536663	0.00241551	0.0333323	2e-09	0.87209
rs80176297	11	32056157	A	G	0.017812	30.3524	0.0165495	0.166433	0.00300392	0.136443	3.59998e-08	0.22254
rs8176733	9	133256781	C	T	0.085541	235.427	0.0410869	0.0508931	0.00267778	0.0206476	3.90032e-53	0.0137072
rs9817946	3	69746006	G	A	0.231958	42.4226	-0.0146084	-0.028194	0.00224287	0.0179139	7.39946e-11	0.115519
rs9855968	3	69762234	T	C	0.009414	38.0274	0.0134535	0.032754	0.00218166	0.182605	7.00003e-10	0.857646
apoB, apolipoprotein B; SNP, single nucleotide polymorphisms; CHR, chromosome; BP, physical position of SNP (base-pairs); A1, effect allele; A2, alternative allele; EAF: effect allele frequency; Beta, effect allele beta coefficient.

## Sheet: Table S6
Table S6. Characteristics of genetic instruments of HDL.
SNP	CHR	BP	A1	A2	EAF	F	Beta		SE		P-value
							Exposure	Outcome	Exposure	Outcome	Exposure	Outcome
rs10097784	8	115549597	A	C	0.5532	271.058	0.0316017	0.000814087	0.00191946	0.0158787	6.70039e-61	0.959111
rs1022186	4	26035766	T	C	0.170381	97.8463	0.0255176	-0.0209275	0.00257969	0.0210494	4.49987e-23	0.32012
rs10225030	7	38211624	T	G	0.083629	33.2645	0.0113899	-0.0280859	0.00197483	0.0352111	8e-09	0.425077
rs10962545	9	16701682	A	C	0.075742	32.3892	-0.0139757	0.000269867	0.00245569	0.0286645	1.29999e-08	0.992488
rs11133715	5	1260937	A	G	0.339978	36.965	-0.0122469	-0.0221685	0.00201433	0.0173628	1.2e-09	0.20168
rs111491640	1	178690235	A	C	0.023551	34.3342	-0.0115703	0.0407478	0.00197461	0.0870474	4.60002e-09	0.639705
rs111510370	7	6372220	A	G	0.016283	130.654	0.0252022	0.141626	0.00220484	0.109766	2.90001e-30	0.196961
rs111567021	1	182170824	A	T	0.013493	131.832	-0.0227455	-0.0109291	0.001981	0.0454441	1.59993e-30	0.809946
rs11176658	12	67254012	A	G	0.027101	37.286	0.0122544	-0.0227368	0.00200687	0.0384213	1e-09	0.554002
rs111973496	2	210612653	G	A	0.014778	41.3013	0.0123164	0.00251669	0.00191647	0.04013	1.29999e-10	0.949995
rs11216236	11	117018942	T	C	0.046067	171.178	0.0702594	-0.0270334	0.00537008	0.0484623	4.10015e-39	0.576966
rs112224495	7	6429706	A	G	0.038486	135.484	-0.0261601	0.0401189	0.00224748	0.0235487	2.60016e-31	0.0884443
rs112294514	10	45475153	A	G	0.020552	165.377	0.0287061	-0.100148	0.00223222	0.051575	7.59976e-38	0.0521615
rs112395972	11	54683465	T	C	0.016281	208.109	0.0427893	0.0703795	0.00296613	0.0508774	3.59998e-47	0.166568
rs112433776	5	79185582	T	G	0.022751	34.3987	0.0114695	0.0314152	0.00195557	0.103163	4.49997e-09	0.760731
rs112639576	9	83904917	C	T	0.012944	43.2973	0.0152447	-0.0768285	0.0023168	0.0866355	4.70002e-11	0.375185
rs112724189	9	83952346	C	T	0.016151	36.1312	0.0124919	-0.0177944	0.0020782	0.037836	1.79999e-09	0.638139
rs113080497	10	45340688	T	G	0.019216	33.8952	-0.0177543	0.0507917	0.00304954	0.0409504	5.80003e-09	0.214856
rs113229733	12	57402061	A	G	0.004151	188.224	0.0304841	-0.0961119	0.00222196	0.0527317	7.8001e-43	0.068355
rs113287499	1	26839002	A	G	0.008561	124.939	-0.0390876	-0.218374	0.00349695	0.144482	5.19996e-29	0.130679
rs114012769	1	220820458	T	A	0.012315	66.8976	0.017517	0.19923	0.00214168	0.317209	2.90001e-16	0.529956
rs114058810	3	127586232	T	C	0.019694	43.7823	-0.0158394	0.0448205	0.00239381	0.0451946	3.69999e-11	0.321333
rs114402902	5	128062254	C	T	0.01288	44.6475	-0.0148301	-0.0438731	0.00221945	0.0577901	2.39994e-11	0.447744
rs114892556	2	207600822	G	A	0.020487	33.9174	-0.014443	-0.0023797	0.00247997	0.0407266	5.80003e-09	0.953405
rs115762034	2	30249068	A	G	0.020931	32.8517	0.0109437	0.00121726	0.00190935	0.0400333	9.90011e-09	0.975743
rs11594323	10	100120722	A	G	0.421151	60.1358	0.0147726	-0.0126997	0.00190498	0.0159477	8.9002e-15	0.425838
rs115945763	1	219519730	A	G	0.025816	32.0219	-0.0144628	-0.000827802	0.00255581	0.0385766	1.5e-08	0.98288
rs116301445	5	79164806	A	G	0.021022	36.56	0.0118103	-0.042536	0.00195325	0.0593491	1.5e-09	0.473553
rs116306774	7	95387664	A	G	0.256485	38.573	0.0351829	0.00772821	0.00566487	0.0152793	5.30005e-10	0.612999
rs11652218	17	8280565	T	C	0.755178	32.0526	0.0108069	-0.0142952	0.00190884	0.017253	1.5e-08	0.407351
rs116524683	1	23447268	A	G	0.007791	32.6997	0.0155865	-0.0574119	0.00272569	0.0547479	1.09999e-08	0.294334
rs116906269	7	6395131	G	A	0.006329	88.0776	0.0179312	-0.167219	0.00191063	0.194634	6.29941e-21	0.390262
rs117075852	7	1027859	T	C	0.023926	84.2861	0.0246907	-0.0917992	0.0026894	0.0645215	4.30031e-20	0.154803
rs117113194	12	57307396	A	G	0.008483	130.537	-0.0254124	-0.598095	0.00222423	0.357435	3.10027e-30	0.0942692
rs117118210	12	57433007	T	C	0.019557	67.1974	0.016227	0.0391103	0.00197953	0.0328504	2.49977e-16	0.233827
rs117148840	9	83624741	C	T	0.020935	38.3024	0.0150384	0.0210788	0.0024299	0.0741883	6.1e-10	0.776313
rs117185352	11	30376300	G	A	0.010506	33.7439	-0.0113982	-0.0976009	0.00196218	0.130143	6.29999e-09	0.453286
rs117309468	8	70301882	T	G	0.013166	46.2829	-0.0179242	0.0534737	0.00263469	0.112315	1e-11	0.633998
rs117324082	6	154105371	C	T	0.025686	30.5035	0.0180485	0.00594474	0.00326788	0.0799852	3.29997e-08	0.940753
rs117356077	15	63697125	C	T	0.029849	45.3258	0.0129273	0.0591721	0.00192015	0.0774384	1.69981e-11	0.444796
rs11736322	4	102188110	T	C	0.159559	96.5912	0.0193339	0.0382313	0.00196721	0.0215936	8.49963e-23	0.0766443
rs117560133	7	74584004	A	G	0.005908	38.4057	0.02802	-0.0540094	0.00452137	0.0437109	5.69994e-10	0.216605
rs117605132	12	57395540	G	A	0.030843	189.376	0.0306111	0.0133826	0.00222442	0.0346305	4.40048e-43	0.69917
rs117694374	11	119020604	C	T	0.013058	83.8145	-0.0178035	0.0525855	0.00194467	0.139987	5.40008e-20	0.70718
rs11774034	8	143203777	A	G	0.194535	185.21	0.0331985	0.00236175	0.00243942	0.017828	3.50026e-42	0.894609
rs117753658	16	71537379	G	A	0.018118	42.4716	0.0168828	0.095941	0.00259057	0.0536074	7.19946e-11	0.0735021
rs117902958	9	83580264	A	G	0.017746	38.2996	-0.0150892	-0.0483062	0.0024382	0.0657211	6.1e-10	0.462329
rs118078018	8	143144299	T	G	0.014865	55.0386	-0.0149879	0.0516361	0.00202026	0.0728741	1.20005e-13	0.478594
rs11856618	15	63048874	A	C	0.036466	59.4728	-0.0189711	-0.00471255	0.00245999	0.0331701	1.20005e-14	0.887023
rs11869864	17	7504447	A	C	0.215098	83.3454	0.01845	-0.0240409	0.00202095	0.0206459	6.90081e-20	0.244246
rs1187948	1	26945207	C	T	0.038722	120.383	-0.0385629	0.0341844	0.00351469	0.0479122	5.19996e-28	0.475549
rs11943915	4	102210839	T	C	0.088943	411.492	-0.0720632	0.0303546	0.00355249	0.0239333	1.69981e-91	0.204691
rs11979983	7	74564471	A	C	0.176786	37.7085	-0.0277244	0.048084	0.00451484	0.0228476	8.19993e-10	0.0353305
rs12217502	10	75078469	T	C	0.05435	30.5635	-0.0107058	-0.0137014	0.0019365	0.0370846	3.2e-08	0.711784
rs12502592	4	37139011	C	T	0.661492	38.3812	0.0118698	0.0153809	0.00191595	0.0156087	5.80003e-10	0.324427
rs12574790	11	116704971	T	C	0.009498	563.68	-0.0870439	-0.121765	0.00366625	0.0978927	1.30017e-124	0.21355
rs12593315	15	63029827	A	G	0.098958	85.7865	0.0178376	-0.00274548	0.00192587	0.0238026	1.99986e-20	0.908173
rs12678300	8	70381502	A	G	0.098922	60.8766	-0.0150661	0.0206537	0.00193097	0.0224174	6.09958e-15	0.356879
rs12746810	1	26686642	A	G	0.085499	162.12	-0.0810512	0.00433347	0.00636562	0.0268964	3.90032e-37	0.872001
rs13032993	2	218801654	C	T	0.510711	255.344	-0.0783702	-0.000224859	0.00490443	0.015103	1.80011e-57	0.988121
rs13415932	2	210613642	C	A	0.0399	44.4703	0.0131939	0.0105749	0.00197851	0.0351003	2.60016e-11	0.763203
rs137863666	1	220861366	T	C	0.018715	53.6127	0.0181197	-0.0716377	0.00247467	0.0346049	2.39994e-13	0.038437
rs138217869	3	71590326	G	A	0.010984	34.0548	0.0112872	0.0242768	0.00193418	0.148695	5.39995e-09	0.870309
rs138218402	7	994187	G	T	0.019323	30.3062	0.0109845	0.0779975	0.00199533	0.0461204	3.69999e-08	0.090805
rs138658884	7	6358766	C	G	0.013113	116.327	0.024245	-0.104732	0.00224793	0.0846756	4.00037e-27	0.216138
rs139261645	20	44370646	C	T	0.009884	52.7614	-0.0150772	0.029764	0.00207569	0.0636539	3.80014e-13	0.640077
rs139404317	9	83801276	G	A	0.012771	34.1288	0.0127464	0.00269198	0.00218186	0.0646992	5.19996e-09	0.966811
rs139438701	11	56154028	T	G	0.014034	196.805	-0.0404576	0.195899	0.00288391	0.0446146	1e-44	1.12876e-05
rs139461824	5	158388498	A	G	0.014641	31.3858	-0.0653257	-0.036557	0.0116605	0.071045	2.1e-08	0.606859
rs139630739	9	83865163	T	G	0.028335	36.2556	0.013147	-0.0718088	0.00218343	0.0504018	1.7e-09	0.154236
rs139897485	5	128044989	G	A	0.009153	48.3732	-0.0152194	-0.0378387	0.00218824	0.0494855	3.50026e-12	0.444484
rs140083551	5	53388643	T	C	0.007318	31.451	-0.0108908	0.112065	0.00194197	0.0755805	2e-08	0.138149
rs140255867	12	57323837	G	A	0.013522	184.153	0.0302018	-0.148581	0.00222558	0.148085	6.00067e-42	0.315692
rs140277194	9	83830985	T	C	0.011081	35.3003	0.0129743	-0.0820456	0.00218371	0.199965	2.80001e-09	0.681585
rs140476492	1	26763445	A	G	0.004886	126.477	-0.0391338	-1.46751e-05	0.00347974	0.0643153	2.39994e-29	0.999818
rs140584697	1	219444205	G	T	0.0083	53.9288	-0.0141903	-0.00613926	0.00193233	0.0558987	2.09991e-13	0.912545
rs143307443	16	71853536	G	A	0.044307	47.4852	0.0147609	0.0330089	0.00214207	0.0492421	5.50047e-12	0.502641
rs143494487	1	183123268	G	A	0.014955	30.6634	0.0106138	-0.0142981	0.00191673	0.0977895	3.09999e-08	0.883753
rs143658239	1	219528155	G	A	0.011467	41.6363	0.0129082	-0.0578298	0.00200046	0.0660441	1.09999e-10	0.381234
rs143914965	12	67226267	T	C	0.009237	36.7413	0.0121982	-0.0381668	0.00201242	0.0759739	1.29999e-09	0.615409
rs144044427	20	44472501	T	A	0.041058	45.0999	-0.0957074	0.0147309	0.0142514	0.0420279	1.9002e-11	0.725962
rs144373124	11	55373966	T	C	0.006556	204.231	0.0405854	0.0514202	0.00283994	0.0835237	2.49977e-46	0.538135
rs144609873	12	57339469	A	G	0.015841	173.414	0.0296161	-0.0682807	0.00224898	0.0476606	1.29987e-39	0.15196
rs144989574	7	74569738	A	G	0.007586	37.958	-0.0277706	0.225375	0.00450748	0.183626	7.19996e-10	0.219688
rs145175012	5	127991198	T	C	0.066774	55.3816	0.0165116	0.0405951	0.00221874	0.0400588	9.8992e-14	0.310875
rs145356133	11	68911976	G	C	0.010987	29.7968	0.0120172	0.0374008	0.0022015	0.0595869	4.79999e-08	0.530221
rs145948481	10	45280099	G	A	0.029142	30.0957	0.0165056	0.215572	0.0030087	0.0885633	4.09996e-08	0.014929
rs146115249	12	112182175	T	A	0.013343	65.3225	-0.0198667	-0.00399362	0.00245807	0.0953918	6.4003e-16	0.966606
rs146291514	6	153114666	T	C	0.011344	70.8315	0.0162876	0.0473926	0.00193528	0.0416044	3.90032e-17	0.254651
rs147078827	11	54624934	C	T	0.024731	214.922	0.0442061	-0.0741233	0.00301538	0.0951981	1.20005e-48	0.436202
rs147556125	11	54713556	A	G	0.053477	210.566	0.0408064	0.0152498	0.00281212	0.0331722	1e-47	0.645721
rs147574535	17	7535805	A	G	0.006757	53.2591	0.0145006	-0.00507227	0.00198696	0.150501	2.90001e-13	0.973114
rs147745100	11	56196071	T	A	0.01101	198.069	0.0407016	-0.0387958	0.00289203	0.17139	5.50047e-45	0.820922
rs147985236	8	143283783	T	C	0.018893	43.5778	-0.0125953	-0.0175493	0.00190799	0.0310087	4.10015e-11	0.57143
rs148858677	8	143207990	A	G	0.016683	73.7487	-0.0186233	0.106408	0.0021686	0.0432474	8.9002e-18	0.0138765
rs148910119	5	53369508	C	G	0.018908	30.5245	-0.0107267	-0.04367	0.00194152	0.109585	3.29997e-08	0.69026
rs148983767	11	2895972	C	G	0.016847	61.5746	0.0258739	-0.067927	0.00329732	0.0765943	4.30031e-15	0.375165
rs150185361	11	68903280	T	C	0.018105	29.875	0.0120175	-0.120191	0.00219867	0.197306	4.60002e-08	0.542418
rs150357933	2	210664684	G	T	0.015962	49.7069	0.0138368	-0.03614	0.00196258	0.0661197	1.80011e-12	0.584665
rs150484219	11	54640563	G	A	0.023347	207.512	0.0404208	0.135051	0.00280597	0.0667322	4.79954e-47	0.0429942
rs151042416	9	83678301	A	G	0.026117	39.0024	0.0152033	0.121199	0.0024344	0.0561077	4.20001e-10	0.0307638
rs151166354	11	56819093	A	C	0.01323	116.167	0.0391462	-0.0257923	0.00363202	0.0442799	4.40048e-27	0.560241
rs167202	9	83972428	C	T	0.978754	35.846	-0.0130611	0.00289847	0.00218152	0.0458752	2.1e-09	0.949622
rs16876498	5	79106771	C	T	0.105791	43.6093	-0.0138197	-0.0350885	0.00209271	0.0260145	4.00037e-11	0.177399
rs16945343	18	165453	G	A	0.009626	29.8722	0.0118439	0.0276456	0.00216701	0.0281855	4.60002e-08	0.32667
rs17110728	11	110105102	C	T	0.010664	53.2408	-0.0151435	0.0481395	0.00207541	0.0433019	2.99985e-13	0.266259
rs1717773	11	30361607	C	T	0.241973	33.3941	-0.0113087	0.0198918	0.00195694	0.0187031	7.49998e-09	0.287531
rs17467456	12	26280167	A	G	0.070551	40.2234	-0.0142256	0.0147443	0.00224301	0.0258373	2.30001e-10	0.56823
rs17522932	4	103100073	T	C	0.182219	51.8085	0.0170162	0.0450026	0.00236408	0.0219898	6.09958e-13	0.0407052
rs180366	11	116725040	T	C	0.210866	1331.52	-0.0996839	-0.00921654	0.00273181	0.0178022	1e-200	0.604655
rs181900507	10	45286033	G	A	0.011773	30.4789	0.0166597	-0.0683057	0.00301764	0.0377421	3.40001e-08	0.0703267
rs181902229	15	63086129	T	C	0.012884	47.9232	0.0157379	-0.0742952	0.00227339	0.0785903	4.40048e-12	0.344481
rs185547176	7	6415413	A	G	0.011032	140.519	0.0264995	-0.0915409	0.00223548	0.0623008	1.99986e-32	0.141741
rs187153158	3	71496396	C	T	0.017038	49.6702	-0.0135803	0.00080812	0.00192691	0.0534796	1.80011e-12	0.987944
rs1872937	12	26879407	C	G	0.5934	33.8341	0.025052	0.000169867	0.0043069	0.0155719	5.99998e-09	0.991296
rs189062809	10	75067220	G	A	0.015461	34.0679	-0.0111787	0.00531427	0.00191522	0.0473979	5.30005e-09	0.910728
rs191178220	10	45392297	T	C	0.02437	34.4213	0.0122534	0.0148709	0.00208854	0.0715835	4.39997e-09	0.83543
rs192448	12	20281493	G	A	0.644083	139.046	0.0283661	-0.00323688	0.00240558	0.0159396	4.30031e-32	0.839079
rs193108398	11	116756461	A	G	0.006978	786.088	0.105396	0.00412026	0.00375914	0.073328	5.70164e-173	0.955191
rs2028002	9	133438133	C	T	0.433053	66.0426	-0.0225327	0.00372501	0.00277269	0.0149348	4.40048e-16	0.803038
rs20562	1	183115551	A	C	0.018461	30.6675	-0.0106144	-0.0289884	0.00191671	0.0340472	3.09999e-08	0.394537
rs2229738	11	68794860	T	C	0.065635	73.1307	-0.0175762	-0.010217	0.0020553	0.0209203	1.20005e-17	0.625282
rs2239897	11	2870735	G	A	0.06145	32.517	0.0151419	0.0156178	0.00265537	0.0229932	1.2e-08	0.49699
rs2298214	1	999842	A	C	0.577365	40.8787	-0.01241	0.012753	0.00194099	0.0150256	1.6e-10	0.396019
rs2452903	1	182161962	A	G	0.9656	159.86	-0.0256001	-0.0445312	0.00202475	0.0568467	1.20005e-36	0.433418
rs2553193	11	55421623	A	G	0.014059	42.4998	-0.0348429	-0.0366938	0.00534467	0.0414799	7.10068e-11	0.376364
rs2631242	4	101974240	C	T	0.88364	308.141	-0.0693828	-0.0165189	0.00395255	0.0258739	5.60015e-69	0.523188
rs2776040	21	14953667	G	C	0.504377	35.0731	0.0119424	-0.00222934	0.00201653	0.0149751	3.2e-09	0.881656
rs28886962	4	24606770	C	T	0.417534	30.2986	-0.0108705	0.0185399	0.00197487	0.0155878	3.69999e-08	0.234289
rs2949367	10	125025687	A	G	0.98011	37.3817	-0.0120543	0.105864	0.00197157	0.104385	9.69996e-10	0.310504
rs3001428	12	57112567	G	A	0.949972	45.1103	0.0137923	0.0014118	0.00205352	0.0350114	1.9002e-11	0.967835
rs34853654	5	79154676	T	C	0.012551	37.7843	0.0120071	0.00698616	0.00195336	0.0697301	7.90005e-10	0.920195
rs34980487	3	127661105	T	C	0.007228	35.4746	-0.0139134	-0.0268573	0.00233601	0.055775	2.59998e-09	0.630141
rs35019821	4	26053331	A	G	0.017436	95.2473	-0.0244707	-0.00924201	0.00250738	0.0561327	1.69981e-22	0.869223
rs35062734	7	6405022	T	C	0.007014	143.159	0.026787	-0.133036	0.0022388	0.169476	5.40008e-33	0.432461
rs35384663	11	119049338	G	C	0.01979	57.4232	0.0145375	0.0192958	0.00191843	0.0361703	3.50026e-14	0.593707
rs368332850	10	45708193	C	A	0.020064	56.9479	0.0233575	0.0104068	0.00309519	0.0415431	4.49987e-14	0.802196
rs368427659	16	14893923	G	C	0.024292	30.3731	-0.0123952	0.0363547	0.0022491	0.0650106	3.59998e-08	0.576018
rs370188553	16	14976614	A	G	0.007522	74.0986	-0.017756	0.00491492	0.00206272	0.0571075	7.39946e-18	0.931415
rs371438231	11	54548370	A	G	0.016232	165.853	0.0383461	0.0715456	0.00297755	0.0570483	6.00067e-38	0.209798
rs3740109	10	45455633	C	T	0.069819	166.022	0.0287501	0.0145604	0.00223129	0.0281003	5.50047e-38	0.604349
rs3789126	2	110947226	A	G	0.0358	31.6466	-0.0117141	-0.0113572	0.00208231	0.0298703	1.79999e-08	0.703783
rs3794020	11	68801218	T	C	0.010746	44.826	0.0128644	-0.00694849	0.00192143	0.11255	2.19989e-11	0.950772
rs401327	5	104646375	A	T	0.960456	32.3042	-0.0111295	-0.00266785	0.00195815	0.026971	1.29999e-08	0.921205
rs4241399	3	109132353	C	T	0.565134	36.5705	-0.0117938	-0.0193341	0.00195024	0.0155782	1.5e-09	0.214569
rs438263	11	2904344	A	C	0.421685	35.5945	-0.039668	0.00280163	0.00664889	0.0158793	2.39999e-09	0.859954
rs45596631	1	26854999	A	C	0.011648	97.4288	0.0247686	0.0958194	0.00250933	0.142296	5.60015e-23	0.500706
rs4881826	11	54627569	C	G	0.965135	207.429	0.0403948	-0.0424244	0.00280473	0.0366038	5.00035e-47	0.24645
rs4940679	18	58384308	A	G	0.563787	37.11	-0.041784	0.00146247	0.00685906	0.015172	1.09999e-09	0.923209
rs55658310	10	45343617	G	T	0.01317	34.1843	0.0178302	0.00411744	0.0030496	0.0655105	5e-09	0.949885
rs55843500	12	112348763	G	A	0.050377	89.4806	-0.228742	-0.0486779	0.0241814	0.025972	3.10027e-21	0.0608962
rs55931418	22	35610061	G	C	0.086951	31.6095	-0.0110835	-0.00789888	0.00197137	0.0321403	1.89998e-08	0.805866
rs561568918	1	26696377	T	C	0.007332	126.02	-0.0390545	0.137488	0.00347898	0.184141	2.99985e-29	0.455278
rs56280815	8	120825139	T	C	0.445853	63.7091	-0.0168064	-0.0308644	0.00210559	0.0151148	1.39991e-15	0.0411519
rs563988505	11	56229608	A	C	0.009321	140.03	0.0278101	-0.0626951	0.00235013	0.0454874	2.60016e-32	0.168112
rs57979070	12	67248232	T	C	0.030677	37.3956	0.0122908	-0.00415662	0.00200988	0.0413134	9.59997e-10	0.919858
rs57997896	8	71479345	C	T	0.033819	50.7269	-0.0250742	-0.0513193	0.00352053	0.0282165	1.10002e-12	0.0689461
rs59234976	1	220792948	C	T	0.04998	143.121	0.0244942	0.0804401	0.00204744	0.0527149	5.50047e-33	0.127023
rs60286362	2	111119916	C	G	0.482926	39.742	-0.0245707	-0.00857756	0.00389756	0.014924	2.90001e-10	0.565461
rs60326124	1	220792375	A	G	0.004724	177.039	0.0276562	0.598999	0.00207854	0.783205	2.09991e-40	0.444388
rs60377947	13	28074488	G	A	0.020005	30.7546	-0.0127402	0.0273605	0.00229732	0.0530153	2.90001e-08	0.605794
rs61733623	2	219237252	G	A	0.018093	50.0315	-0.0968681	-0.0320733	0.0136949	0.0427908	1.50003e-12	0.453533
rs61854121	10	45558888	C	T	0.010326	48.7004	-0.0157172	0.0460487	0.00225221	0.0437074	2.99985e-12	0.292081
rs61855867	10	45325079	C	G	0.020966	34.2279	0.0178438	-0.0353804	0.00304998	0.0406465	4.90004e-09	0.38406
rs61906492	11	117237262	A	G	0.056421	240.641	-0.168059	-0.0322089	0.0108337	0.0263406	2.80027e-54	0.221411
rs62264119	3	127640353	G	A	0.021927	44.306	-0.0157962	-0.0425765	0.00237313	0.0436412	2.80027e-11	0.329262
rs62357766	5	53352016	G	C	0.161537	42.9821	-0.0136422	0.00754927	0.00208085	0.0194543	5.50047e-11	0.697978
rs62430969	7	1047628	G	A	0.024554	89.8655	0.0254203	0.0396535	0.00268154	0.0681545	2.49977e-21	0.560689
rs62511738	8	115372725	T	C	0.049735	116.347	-0.020561	0.0199544	0.00190619	0.0423792	4.00037e-27	0.637745
rs6420183	8	143153072	T	C	0.945566	56.0409	0.0155724	0.00710221	0.00208019	0.0247953	7.10068e-14	0.774546
rs649915	1	23364383	A	G	0.183697	39.1619	-0.0236817	0.00205375	0.00378426	0.0189988	3.89996e-10	0.913917
rs6531734	4	39681014	C	T	0.752689	53.9347	0.0140251	-0.0208228	0.00190973	0.0173955	2.09991e-13	0.231296
rs6585563	10	119875915	A	C	0.07833	32.2134	0.0112974	-0.0143176	0.00199049	0.0390328	1.40001e-08	0.713761
rs6597869	10	124984210	A	G	0.895987	36.6642	-0.0116112	0.0036905	0.00191759	0.0205046	1.40001e-09	0.857165
rs6684959	1	178617649	T	C	0.082845	75.3279	0.0168151	-0.0408482	0.00193741	0.0252028	4.00037e-18	0.105065
rs67788756	1	182142003	T	C	0.026509	145.435	-0.0246494	0.0259426	0.00204396	0.0585143	1.69981e-33	0.657509
rs6877596	5	53356402	A	G	0.020188	31.3202	-0.0108702	-0.0034366	0.00194234	0.0769741	2.19999e-08	0.964389
rs7082679	10	17201047	T	G	0.845073	43.6609	0.0127581	0.0305961	0.00193081	0.0184609	3.90032e-11	0.0974496
rs71386932	16	71782288	A	G	0.30068	50.7207	0.0154987	0.00253381	0.00217622	0.0170789	1.10002e-12	0.882059
rs71387165	16	57380375	T	C	0.149999	77.0646	0.0389678	-0.0177079	0.00443893	0.0284935	1.69981e-18	0.53429
rs71465403	11	68790044	C	T	0.013526	69.0617	-0.0171335	0.130407	0.00206171	0.092388	9.49948e-17	0.158093
rs72470595	1	220794932	C	T	0.010651	138.347	0.0240027	-0.0720836	0.00204068	0.146832	6.09958e-32	0.623479
rs72470598	1	220795804	C	A	0.019779	68.9045	0.0168013	0.093266	0.00202404	0.0730923	1e-16	0.201954
rs72626372	3	127531225	G	A	0.011488	30.2144	-0.0122221	0.0645605	0.00222351	0.0577142	3.89996e-08	0.263301
rs72746870	9	83689177	A	G	0.017945	39.6424	0.0153721	-0.0537682	0.00244148	0.129942	3.09999e-10	0.679032
rs72799802	16	71381012	A	G	0.03196	35.8785	-0.0148033	-0.0241268	0.00247139	0.0394231	2.1e-09	0.54054
rs72932409	2	210480826	G	T	0.007572	39.322	0.0138213	-0.0244927	0.0022041	0.0930844	3.59998e-10	0.792456
rs73057312	7	6404769	T	C	0.008827	145.039	0.0258181	0.0556678	0.00214379	0.0642923	2.09991e-33	0.38657
rs73133366	12	57339749	A	G	0.010548	142.929	-0.0264629	0.0177045	0.00221349	0.0561846	6.09958e-33	0.752676
rs73379040	10	124628782	A	G	0.00898	31.8152	0.0107822	-0.0256844	0.00191157	0.116657	1.7e-08	0.825739
rs73836548	4	102253268	C	T	0.053378	159.146	0.0287697	-0.0221571	0.00228054	0.0412116	1.69981e-36	0.590824
rs739497	12	111420282	T	C	0.207512	173.186	0.0250677	-0.0222918	0.00190484	0.0187905	1.50003e-39	0.23549
rs73961491	18	60182208	T	C	0.084337	109.14	-0.0225466	-0.0383136	0.00215819	0.0246853	1.50003e-25	0.120642
rs74337560	8	115911274	C	T	0.035431	34.3332	0.0113326	-0.0837999	0.00193407	0.0354821	4.60002e-09	0.0181886
rs74971325	1	219489726	C	T	0.018945	59.8392	-0.0148213	0.0120783	0.00191599	0.0319971	1e-14	0.705815
rs75216965	1	182158448	A	T	0.035034	161.246	-0.0257183	-0.0284832	0.00202534	0.0416126	6.00067e-37	0.493668
rs75358228	15	63547252	G	A	0.014802	42.3283	0.0125185	0.0299266	0.00192414	0.0696011	7.70016e-11	0.667215
rs7541717	1	70940910	G	A	0.218704	30.0965	-0.0110251	0.0166433	0.00200967	0.0168622	4.09996e-08	0.323635
rs7545741	1	26803458	T	C	0.073134	128.907	-0.0396939	-0.0267551	0.00349612	0.0294148	7.10068e-30	0.363045
rs75487124	11	68876860	T	C	0.044584	30.2584	-0.0111111	-0.0213258	0.00201992	0.03029	3.79997e-08	0.481398
rs76082446	3	71575191	A	G	0.158771	61.6323	-0.0153581	0.00791874	0.00195629	0.0198774	4.10015e-15	0.690351
rs76320161	11	57072302	C	A	0.016837	63.0627	0.030696	0.08791	0.00386541	0.0784146	1.99986e-15	0.262249
rs76698944	10	45411516	T	C	0.025877	98.0275	0.0249725	-4.58548e-05	0.00252225	0.0510286	4.10015e-23	0.999283
rs76772145	2	210663585	T	A	0.038558	85.5929	-0.0189073	-0.00866319	0.00204367	0.0432002	2.19989e-20	0.841062
rs76927655	15	63028090	G	A	0.013902	69.1208	0.0167628	-0.0784917	0.00201624	0.0674339	9.30037e-17	0.244432
rs77205434	18	161221	T	C	0.027432	29.9388	-0.0118752	0.0450388	0.00217032	0.0324505	4.49997e-08	0.16516
rs77550036	7	1168781	G	T	0.008838	112.725	-0.0204037	0.00036016	0.00192176	0.0472792	2.49977e-26	0.993922
rs77585170	4	26103548	T	C	0.026879	51.565	-0.0151077	-0.000568068	0.00210388	0.101662	6.89922e-13	0.995542
rs7760549	6	153122455	C	T	0.103971	68.3792	0.0159614	-0.0100486	0.00193023	0.0272801	1.29987e-16	0.712613
rs77770966	5	177287737	A	G	0.027224	32.1826	0.013273	-0.0331949	0.00233969	0.0415443	1.40001e-08	0.424277
rs778106	2	147094711	A	G	0.615145	34.8964	0.0115764	0.00654964	0.00195967	0.0151709	3.50002e-09	0.665941
rs78030888	1	178661178	G	C	0.021429	42.2608	0.0124552	-0.0110861	0.00191594	0.0401826	8.00018e-11	0.782629
rs78249000	8	70401262	G	A	0.053159	51.3915	-0.0161996	-0.0760862	0.00225974	0.0480468	7.59976e-13	0.113288
rs7838144	8	34531469	T	C	0.225202	32.2522	0.0112399	0.00385141	0.00197917	0.0192215	1.40001e-08	0.841191
rs78474539	5	79113758	T	G	0.01054	33.4897	-0.0113905	-0.0179698	0.00196828	0.117962	7.19996e-09	0.878922
rs78544409	11	116997410	A	G	0.012134	214.424	0.0326346	0.180257	0.00222865	0.0686355	1.50003e-48	0.00863197
rs78553679	10	45432938	A	G	0.022945	167.456	-0.0288855	-0.00867678	0.00223218	0.0411867	2.70023e-38	0.833145
rs78590919	15	63665157	A	T	0.028048	46.4454	0.0130404	0.0418981	0.00191346	0.0549602	9.3994e-12	0.445861
rs78591588	1	212219474	A	T	0.011923	30.2118	0.0105995	0.0257337	0.0019284	0.108812	3.89996e-08	0.813047
rs79000353	11	118549628	A	G	0.020658	44.1534	0.0191268	0.0384143	0.00287846	0.0830427	2.99985e-11	0.643662
rs79029362	1	178547273	G	T	0.028521	88.1703	-0.0179072	0.0271756	0.00190707	0.0506494	6.00067e-21	0.591583
rs79272242	5	79195924	T	C	0.014	34.0221	0.0116118	0.0415022	0.00199076	0.0613641	5.39995e-09	0.498833
rs79307036	5	79142419	C	T	0.008058	34.7016	0.0117706	-0.091775	0.00199813	0.210922	3.79997e-09	0.66348
rs79578535	4	26099121	G	A	0.011008	54.7258	-0.0141426	-0.0762053	0.00191176	0.0728802	1.39991e-13	0.295735
rs7979451	12	57225806	T	C	0.022314	61.4801	-0.0260946	-0.092609	0.003328	0.0375954	4.49987e-15	0.0137661
rs80242092	7	6400363	T	G	0.008247	140.938	0.0265159	-0.0148814	0.00223353	0.0479278	1.69981e-32	0.756185
rs816931	20	64027492	G	A	0.056141	36.511	0.0115805	-0.0302659	0.00191653	0.0330445	1.5e-09	0.359713
rs894505	17	8112261	C	G	0.494369	45.395	-0.0129815	0.00714571	0.00192673	0.0149831	1.59993e-11	0.633422
rs9554242	13	28079599	G	A	0.174969	36.1922	-0.0139195	-0.0133139	0.00231375	0.0199181	1.79999e-09	0.503859
rs9790831	4	37149921	G	T	0.069267	31.0454	0.0106615	0.0262765	0.00191346	0.035687	2.5e-08	0.461545
rs9954353	18	60037378	G	A	0.648863	113.309	-0.0229777	0.0317232	0.00215861	0.0150538	1.80011e-26	0.0350905
HDL, high density lipoprotein; SNP, single nucleotide polymorphisms; CHR, chromosome; BP, physical position of SNP (base-pairs); A1, effect allele; A2, alternative allele; EAF: effect allele frequency; Beta, effect allele beta coefficient.

## Sheet: Table S7
Table S7. Characteristics of genetic instruments of LDL.
SNP	CHR	BP	A1	A2	EAF	F	Beta		SE		P-value
							Exposure	Outcome	Exposure	Outcome	Exposure	Outcome
rs10166029	2	108441797	G	C	0.401998	43.5155	-0.0177192	-0.00711881	0.0026861	0.0151355	4.19952e-11	0.638114
rs10743588	12	26616928	T	C	0.68752	32.6485	0.0121935	-0.034812	0.00213401	0.0159601	1.09999e-08	0.0291702
rs10892004	11	116643700	T	C	0.129636	73.665	0.0419836	0.00213396	0.00489158	0.0230553	9.30037e-18	0.926255
rs11012761	10	18126623	A	C	0.102773	35.3189	0.0138772	-0.0419698	0.00233506	0.0195002	2.80001e-09	0.0313755
rs11127044	2	27517537	G	C	0.389722	249.029	0.0338716	-0.0456295	0.0021464	0.015167	4.19952e-56	0.00262567
rs111324903	12	111795561	T	G	0.013229	53.0737	0.0200756	0.077403	0.00275568	0.0612019	3.19963e-13	0.205974
rs11206602	1	55469033	G	T	0.064662	199.654	-0.269642	0.0340999	0.0190831	0.0360033	2.49977e-45	0.343571
rs112662625	20	63683510	G	A	0.011473	38.694	0.0154544	0.00581757	0.00248445	0.0728453	5e-10	0.936347
rs113513807	8	143916616	A	G	0.027011	33.8001	0.0123529	0.119588	0.00212476	0.0752167	6.1e-09	0.111853
rs113932657	5	52765018	T	C	0.01822	70.0223	-0.0470523	-0.0762002	0.00562293	0.0763039	5.90065e-17	0.317968
rs11595648	10	122899483	A	G	0.025514	50.8892	0.0150658	-0.0218943	0.00211193	0.0426393	9.79941e-13	0.607617
rs116604830	12	110907415	T	G	0.019534	54.0746	0.0154178	0.0913387	0.00209665	0.0797299	1.9002e-13	0.25196
rs116623828	1	220862043	A	T	0.051601	75.2898	0.0193342	0.0503907	0.00222822	0.0302715	4.10015e-18	0.0959865
rs117420518	12	111883867	A	G	0.013752	52.7484	-0.0200078	0.044031	0.00275483	0.0531853	3.80014e-13	0.407738
rs117614539	12	111920180	T	C	0.028197	52.1518	-0.0199238	-0.139114	0.00275891	0.109278	5.10035e-13	0.203008
rs118085031	17	65909418	T	C	0.024085	32.3844	0.0658252	-0.0319647	0.0115671	0.0693903	1.29999e-08	0.645049
rs11932810	4	7212969	C	A	0.896733	30.9799	0.0119332	0.0561584	0.00214396	0.028749	2.59998e-08	0.0507715
rs1203107	4	3458122	T	C	0.103577	55.1188	0.0158068	0.00142728	0.00212909	0.0306946	1.10002e-13	0.962912
rs12746810	1	26686642	A	G	0.085552	65.3582	0.056229	0.00433347	0.00695521	0.0268964	6.20012e-16	0.872001
rs137863666	1	220861366	T	C	0.018715	45.5802	0.018266	-0.0716377	0.00270555	0.0346049	1.50003e-11	0.038437
rs140027376	14	73202693	T	C	0.01366	30.3758	-0.0198102	-0.0238468	0.00359439	0.0490304	3.59998e-08	0.626706
rs141717948	8	143936658	T	G	0.020249	51.3052	0.0155099	-0.203835	0.00216535	0.0925232	7.89951e-13	0.0275905
rs142440969	3	32479946	A	G	0.006029	67.6415	-0.0315516	-0.0253257	0.00383632	0.0955826	1.99986e-16	0.791039
rs142736021	12	112110022	T	C	0.009361	130.346	-0.024226	-0.0225475	0.00212194	0.0420094	3.40017e-30	0.591458
rs143764316	2	215422298	C	T	0.014322	33.845	0.0137745	0.0755061	0.00236771	0.124574	5.99998e-09	0.54444
rs146356085	12	111679139	G	A	0.011322	55.4171	-0.0204369	0.0262159	0.00274532	0.043067	9.70063e-14	0.542708
rs147974389	16	71576490	A	C	0.023366	59.2052	0.0214103	-0.0270622	0.00278255	0.0757613	1.39991e-14	0.72094
rs148105067	12	111480338	C	A	0.011484	79.6129	0.0230628	-0.0712932	0.00258476	0.0399519	4.60045e-19	0.0743464
rs148763453	7	975735	G	C	0.067989	30.5377	-0.0142503	-0.0811149	0.00257873	0.0477989	3.29997e-08	0.0896954
rs17006439	2	28031825	A	G	0.014168	42.8327	0.0164247	0.0251639	0.00250963	0.080784	6.00067e-11	0.755423
rs17690038	17	66199736	G	A	0.219278	104.127	0.0621773	0.0195599	0.00609328	0.0168587	1.9002e-24	0.245957
rs180366	11	116725040	T	C	0.210875	332.36	0.0546025	-0.00921654	0.00299508	0.0178022	2.90001e-74	0.604655
rs190590786	20	63610237	G	A	0.009549	29.7626	-0.0135372	0.0888524	0.00248138	0.114904	4.90004e-08	0.439358
rs2053595	17	7126230	A	G	0.342695	319.834	-0.252746	-0.00779779	0.0141326	0.015988	1.59993e-71	0.625743
rs2059248	16	72288477	T	G	0.2148	82.4444	0.0332255	-0.020081	0.00365924	0.0167291	1.10002e-19	0.23
rs2077066	1	23451869	T	C	0.673007	36.1539	0.0189012	-0.000405514	0.00314349	0.0169166	1.79999e-09	0.980875
rs2173525	5	52774250	A	C	0.984911	80.0258	-0.0472314	-0.0426225	0.00527978	0.0422234	3.69999e-19	0.312758
rs2247080	14	72945756	C	A	0.193247	36.0634	-0.022435	-0.0145791	0.00373588	0.0175014	1.89998e-09	0.404831
rs2288000	16	72024982	G	A	0.566497	327.782	0.0485227	0.0279674	0.00268011	0.0151543	2.90001e-73	0.0649636
rs2293436	10	122910782	G	C	0.096724	54.8686	0.0254765	0.0227364	0.00343936	0.0283762	1.29987e-13	0.422987
rs2495488	1	55034533	C	T	0.933738	1930.43	-0.348456	-0.0261931	0.00793088	0.0258181	1e-200	0.310333
rs2571041	19	44484058	A	G	0.33963	345.374	0.0773831	-0.0200767	0.00416391	0.0153996	4.30031e-77	0.192331
rs2721942	8	115625517	T	C	0.605745	76.149	-0.020263	0.00435794	0.00232205	0.0164419	2.60016e-18	0.79097
rs2722658	19	44400731	T	C	0.805092	252.332	-0.0530852	0.022171	0.00334185	0.0170271	8.10028e-57	0.192881
rs2738760	20	63622328	A	G	0.057139	30.1066	-0.0133311	0.108003	0.0024296	0.0289553	4.09996e-08	0.000191492
rs2762346	6	35110846	G	C	0.455806	49.1952	-0.0225641	-0.00320782	0.00321704	0.0150079	2.29985e-12	0.830748
rs28409207	8	143960948	A	G	0.032823	47.2872	-0.0148811	-0.0107063	0.00216403	0.0432788	6.09958e-12	0.804614
rs28591188	4	102210851	T	A	0.041601	29.8854	-0.0211988	-0.0344819	0.00387777	0.0466629	4.60002e-08	0.459931
rs2986946	1	55023987	G	A	0.474916	381.779	-0.0543492	-0.00176568	0.00278155	0.0149824	5.10035e-85	0.906187
rs34132016	8	143919860	T	C	0.007764	34.7177	0.0125267	0.373777	0.00212599	0.146292	3.79997e-09	0.0106187
rs35530120	1	25458960	G	A	0.442838	155.74	-0.0263419	-0.000390189	0.0021108	0.0149508	9.70063e-36	0.979179
rs35640778	20	63689775	A	G	0.021473	36.9954	0.0147398	0.0346058	0.00242336	0.0668215	1.2e-09	0.604539
rs36220584	9	133437477	T	C	0.037513	129.467	-0.034513	0.031963	0.00303322	0.0301627	5.40008e-30	0.289288
rs3789739	4	3421715	T	C	0.281182	67.824	-0.0177871	0.0201026	0.0021598	0.0157797	1.80011e-16	0.202679
rs3859569	19	15686708	A	G	0.243111	35.0395	0.0122806	-0.00121308	0.00207463	0.0168588	3.2e-09	0.942637
rs4704727	5	156953056	G	T	0.659055	220.609	0.0321701	0.0535021	0.00216591	0.01628	6.70039e-50	0.00101485
rs4984246	15	63466229	T	G	0.187801	32.7045	0.0125764	-0.0257302	0.00219914	0.0171331	1.09999e-08	0.133155
rs552374163	20	63667060	T	C	0.007905	29.9475	0.0131486	0.153014	0.0024027	0.10454	4.39997e-08	0.143282
rs559067	13	32350747	T	C	0.282709	61.9883	-0.0164463	0.0410008	0.00208888	0.0176632	3.50026e-15	0.0202736
rs59234976	1	220792948	C	T	0.049902	118.324	0.0243546	0.0804401	0.00223895	0.0527149	1.50003e-27	0.127023
rs60326124	1	220792375	A	G	0.004765	124.097	0.0253218	0.598999	0.00227308	0.783205	8.00018e-29	0.444388
rs613855	1	55052188	G	C	0.483929	228.567	0.0360192	-0.00805495	0.00238247	0.0151582	1.20005e-51	0.595147
rs61819179	1	220857894	G	A	0.030793	75.3881	0.0192988	-0.0596325	0.00222269	0.0461396	3.90032e-18	0.196206
rs61979072	14	70417664	A	C	0.069885	40.083	-0.0133753	-0.0282173	0.00211263	0.0288577	2.39999e-10	0.328169
rs62202778	2	215406952	G	C	0.076971	29.9029	0.0128082	0.0829344	0.00234224	0.0350908	4.49997e-08	0.0181071
rs62252143	3	32476805	T	C	0.11037	71.7928	-0.0323421	-0.0531029	0.00381705	0.0293686	2.39994e-17	0.070583
rs6974346	7	76267217	T	C	0.08359	30.7554	-0.014369	0.0255409	0.00259099	0.0362504	2.90001e-08	0.481079
rs71583485	5	132383690	G	A	0.073182	43.2715	-0.0174377	-0.0877234	0.00265087	0.0286143	4.79954e-11	0.0021715
rs72470595	1	220794932	C	T	0.010664	112.597	0.0236785	-0.0720836	0.00223147	0.146832	2.60016e-26	0.623479
rs725524	11	116639652	A	G	0.056949	90.654	-0.0379011	-0.0219151	0.00398069	0.0263193	1.69981e-21	0.405035
rs72801748	16	71790769	G	A	0.059545	146.965	0.0253643	0.00420188	0.00209226	0.0226943	8.00018e-34	0.85311
rs72810546	2	27851403	A	G	0.020208	44.484	0.0167972	-0.13215	0.00251846	0.103243	2.60016e-11	0.200548
rs72837635	17	7100329	G	T	0.075333	239.067	-0.205535	0.00558123	0.0132931	0.0314921	6.29941e-54	0.85933
rs73412340	12	111337689	C	G	0.02608	157.094	-0.0265177	-0.112038	0.00211571	0.0516407	4.90004e-36	0.0300393
rs74260472	19	44341233	T	C	0.373368	137.484	-0.0377475	-0.00537915	0.0032193	0.0165041	9.49948e-32	0.744478
rs74406670	13	32312803	T	G	0.043734	46.6643	-0.0172906	0.0362702	0.00253115	0.0514513	8.4004e-12	0.480846
rs74664523	22	50379807	A	G	0.01348	34.9038	0.0129592	-0.0519175	0.00219352	0.0574664	3.50002e-09	0.366292
rs75111123	11	126326471	C	A	0.185815	190.685	0.0546634	0.0245158	0.00395857	0.0202184	2.29985e-43	0.225302
rs75781263	12	112056521	A	C	0.078781	114.712	-0.0228778	-0.0247073	0.00213604	0.0385991	9.09913e-27	0.522108
rs76459503	8	115692843	T	C	0.019555	47.5038	0.0167312	-0.0841834	0.00242752	0.0728466	5.50047e-12	0.247834
rs76732756	1	220826855	A	G	0.013643	68.2079	-0.0185065	-0.00831886	0.00224082	0.0520666	1.50003e-16	0.87306
rs7701634	5	34690735	G	A	0.560746	30.1066	-0.0569699	0.0133592	0.0103828	0.0158102	4.09996e-08	0.398125
rs77353696	10	18190410	C	G	0.050742	30.2265	-0.0144546	0.0189233	0.00262913	0.0288984	3.79997e-08	0.512584
rs77868870	10	18182073	A	G	0.030517	33.8706	-0.0167636	-0.0706388	0.00288042	0.0662536	5.89997e-09	0.286339
rs78022520	14	70313187	G	A	0.100096	38.5802	0.0133949	0.0119749	0.00215654	0.0219776	5.30005e-10	0.585845
rs78461695	8	143918101	A	G	0.009317	34.6548	0.0125094	-0.023766	0.00212498	0.113278	3.89996e-09	0.833821
rs7896114	10	122816119	C	T	0.982657	41.4245	0.0135057	-0.0035244	0.0020984	0.0728954	1.2e-10	0.961438
rs79259373	5	52809881	T	C	0.017637	37.1228	-0.0172717	0.112875	0.00283475	0.100652	1.09999e-09	0.262099
rs80132799	20	63691543	T	C	0.067757	37.6349	0.0148688	0.00536663	0.00242371	0.0333323	8.50002e-10	0.87209
rs8176733	9	133256781	C	T	0.08552	430.316	0.0557289	0.0508931	0.0026865	0.0206476	1.39991e-95	0.0137072
rs868528	5	157004149	G	T	0.465971	137.472	0.0324333	-0.0063421	0.0027662	0.0151461	9.49948e-32	0.675415
rs909529	1	171113756	T	C	0.052397	29.9908	-0.0114319	0.0405305	0.00208749	0.0366708	4.30002e-08	0.26905
rs9817946	3	69746006	G	A	0.231967	39.6365	-0.0141684	-0.028194	0.00225047	0.0179139	3.09999e-10	0.115519
rs9855968	3	69762234	T	C	0.009411	36.0541	0.0131444	0.032754	0.00218909	0.182605	1.89998e-09	0.857646
LDL, low density lipoprotein; SNP, single nucleotide polymorphisms; CHR, chromosome; BP, physical position of SNP (base-pairs); A1, effect allele; A2, alternative allele; EAF: effect allele frequency; Beta, effect allele beta coefficient.

## Sheet: Table S8
Table S8. Characteristics of genetic instruments of TG.
SNP	CHR	BP	A1	A2	EAF	F	Beta		SE		P-value
							Exposure	Outcome	Exposure	Outcome	Exposure	Outcome
rs10053557	5	157000470	C	T	0.466086	138.163	0.024189	-0.00625529	0.00205789	0.0151478	6.70039e-32	0.679642
rs1022186	4	26035766	T	C	0.170371	118.315	-0.0292341	-0.0209275	0.00268763	0.0210494	1.50003e-27	0.32012
rs10509358	10	75534521	A	G	0.076398	35.4077	-0.0203461	-0.0216775	0.00341926	0.0300247	2.69998e-09	0.4703
rs10738463	9	16896905	A	G	0.962932	33.9128	-0.0138131	0.00752224	0.00237197	0.05555	5.80003e-09	0.892285
rs10791995	11	68747530	G	A	0.627603	57.3067	0.030291	-0.0241015	0.00400139	0.0206518	3.69999e-14	0.243192
rs10878344	12	65909955	A	G	0.140403	43.9795	0.0131815	-0.0377844	0.00198765	0.0220741	3.29989e-11	0.0869501
rs11152211	18	60140160	G	A	0.139578	47.9648	0.0156371	-0.0722135	0.00225785	0.0219383	4.30031e-12	0.000995956
rs11174378	12	62220787	T	G	0.161255	39.619	-0.0203641	-0.00763154	0.00323529	0.0200417	3.09999e-10	0.703364
rs111925401	2	27283964	T	C	0.023678	458.459	-0.0487233	-0.000668014	0.00227555	0.111597	1e-101	0.995224
rs11216055	11	116629871	T	C	0.135581	1241.75	0.116292	-0.0286933	0.00330014	0.0196497	1e-200	0.144224
rs112392393	7	76404797	T	C	0.016213	30.0908	-0.010899	0.0462118	0.00198687	0.0415706	4.09996e-08	0.26629
rs112639576	9	83904917	C	T	0.012995	63.8626	-0.0193209	-0.0768285	0.00241771	0.0866355	1.29987e-15	0.375185
rs112679644	5	132896271	T	C	0.010287	41.1961	-0.0170081	-0.00256219	0.00264989	0.114175	1.40001e-10	0.982096
rs113067784	14	70868810	T	C	0.157855	32.3007	0.0125024	0.00523208	0.00219982	0.0199951	1.29999e-08	0.793577
rs113287499	1	26839002	A	G	0.00855	75.8512	0.0317605	-0.218374	0.00364675	0.144482	3.10027e-18	0.130679
rs113508418	17	7086817	A	G	0.070248	58.8485	-0.0987846	0.0125834	0.0128772	0.0348817	1.69981e-14	0.71829
rs113655114	5	133023243	G	A	0.019405	79.2777	-0.0205807	0.124237	0.00231145	0.0931574	5.40008e-19	0.182326
rs113863312	5	53984288	C	G	0.049844	55.1652	0.016803	0.0302541	0.00226232	0.0317974	1.10002e-13	0.341367
rs114295720	2	28241423	T	C	0.017597	56.3311	-0.0163166	0.0317426	0.00217398	0.0598721	6.09958e-14	0.595991
rs114851137	2	27596778	C	T	0.019031	380.853	-0.0459712	0.0541354	0.00235563	0.0469721	8.10028e-85	0.249115
rs115394305	4	39646920	G	A	0.012808	33.5033	-0.011952	-0.108534	0.00206489	0.0928029	7.10003e-09	0.242198
rs115714888	5	131569500	G	A	0.01112	36.8344	-0.0324649	-0.0444944	0.00534918	0.058363	1.29999e-09	0.445837
rs116361102	2	27509978	A	G	0.025697	459.483	-0.0578181	0.091592	0.0026973	0.0818026	6.19441e-102	0.262854
rs11641637	16	924963	A	G	0.014165	41.7809	-0.0132909	0.0217497	0.0020562	0.0560434	1e-10	0.697953
rs116524683	1	23447268	A	G	0.007798	32.4086	0.0161795	-0.0574119	0.00284207	0.0547479	1.2e-08	0.294334
rs116963079	15	63094973	G	T	0.064797	84.6018	-0.0233642	-0.0251306	0.00254016	0.0238983	3.59998e-20	0.293
rs116984490	14	71033598	G	A	0.013125	36.4231	-0.0129897	-0.0398423	0.00215234	0.0475015	1.6e-09	0.401605
rs117148840	9	83624741	C	T	0.020868	38.6793	-0.0157717	0.0210788	0.00253594	0.0741883	5e-10	0.776313
rs117268768	10	75507682	G	A	0.010694	35.0658	0.02028	0.229088	0.00342473	0.138881	3.2e-09	0.0990399
rs11736322	4	102188110	T	C	0.159533	35.3918	-0.0121984	0.0382313	0.00205046	0.0215936	2.69998e-09	0.0766443
rs117421055	22	35590762	A	G	0.03114	32.128	0.0113727	-0.0397273	0.00200642	0.0527055	1.40001e-08	0.450993
rs117568071	11	116613104	T	C	0.019816	151.233	0.0267037	-0.0425821	0.00217144	0.070247	9.30037e-35	0.544397
rs117902958	9	83580264	A	G	0.017801	38.5331	0.0157943	-0.0483062	0.00254439	0.0657211	5.39995e-10	0.462329
rs118025462	11	68882183	A	G	0.006674	45.9949	0.0153363	0.046716	0.00226134	0.120822	1.20005e-11	0.699016
rs118085031	17	65909418	T	C	0.024078	39.898	-0.0696892	-0.0319647	0.0110329	0.0693903	2.69998e-10	0.645049
rs118087052	11	30441273	T	C	0.009419	30.4716	-0.0117384	0.105591	0.00212648	0.106265	3.40001e-08	0.320387
rs118092382	16	14460019	T	G	0.041567	40.0391	-0.0144791	0.00975624	0.00228823	0.0403621	2.5e-10	0.808999
rs118103729	15	101319112	T	C	0.01856	43.3402	-0.0134814	-0.0481779	0.00204781	0.0378796	4.60045e-11	0.20342
rs11832927	12	22553325	T	C	0.012271	30.0909	-0.0121338	0.125517	0.00221197	0.121371	4.09996e-08	0.301059
rs1187948	1	26945207	C	T	0.038681	73.5202	0.0314267	0.0341844	0.00366518	0.0479122	1e-17	0.475549
rs11892435	2	27761141	C	A	0.022031	318.219	-0.0379643	-0.0146971	0.0021282	0.104938	3.50026e-71	0.888617
rs11943915	4	102210839	T	C	0.089182	56.6684	0.0278652	0.0303546	0.00370162	0.0239333	5.19996e-14	0.204691
rs1194600	1	154263533	C	G	0.555298	88.297	-0.0205998	0.0117655	0.00219225	0.015166	5.60015e-21	0.43788
rs1203107	4	3458122	T	C	0.103571	143.24	0.0242814	0.00142728	0.00202881	0.0306946	5.19996e-33	0.962912
rs12616953	2	145036838	A	G	0.073832	36.0608	0.0119559	-0.0374969	0.00199097	0.0375817	1.89998e-09	0.318403
rs12746810	1	26686642	A	G	0.085538	151.997	0.0818126	0.00433347	0.00663594	0.0268964	6.29941e-35	0.872001
rs1281956	6	153137213	T	C	0.418849	32.3537	-0.0113115	-0.00401107	0.00198865	0.0149688	1.29999e-08	0.788729
rs12829453	12	26289119	A	G	0.204445	40.0353	-0.0146316	-0.0194633	0.00231244	0.018789	2.5e-10	0.300255
rs13032993	2	218801654	C	T	0.511022	255.394	0.0816071	-0.000224859	0.00510649	0.015103	1.69981e-57	0.988121
rs13162702	5	79207571	A	G	0.011422	51.55	-0.0145732	0.00249765	0.00202974	0.0702691	7.00003e-13	0.971646
rs13263047	8	70815061	A	G	0.428204	30.6695	-0.011116	-0.00902322	0.00200722	0.0149936	3.09999e-08	0.547303
rs13329844	16	69644932	A	G	0.169042	86.2806	0.0188187	-0.0113175	0.00202597	0.0200593	1.59993e-20	0.572617
rs13339206	16	889962	T	G	0.275508	50.2255	-0.0145418	0.00381116	0.0020519	0.0185764	1.39991e-12	0.837446
rs1363099	5	104645292	T	C	0.222265	33.125	-0.0117435	0.00602483	0.00204042	0.0171388	8.60003e-09	0.72519
rs137974590	5	79275367	C	T	0.04944	46.172	0.0141088	-0.00859581	0.00207635	0.0371305	1.10002e-11	0.816924
rs138239187	18	249468	T	C	0.019508	35.1501	-0.0228203	0.0457744	0.00384909	0.068632	3.09999e-09	0.504801
rs139404317	9	83801276	G	A	0.012719	68.6007	-0.0188612	0.00269198	0.00227722	0.0646992	1.20005e-16	0.966811
rs139447106	11	116866586	T	C	0.045079	1315.05	0.121489	0.0463405	0.00335016	0.0442006	1e-200	0.294448
rs139630739	9	83865163	T	G	0.028277	70.5149	-0.0191374	-0.0718088	0.00227899	0.0504018	4.60045e-17	0.154236
rs139955686	15	101303639	T	C	0.00953	34.3553	0.0118171	0.0106365	0.00201611	0.0493707	4.60002e-09	0.829423
rs140277194	9	83830985	T	C	0.01109	69.2657	-0.0189692	-0.0820456	0.00227924	0.199965	8.60003e-17	0.681585
rs140476492	1	26763445	A	G	0.004868	78.3726	0.0321279	-1.46751e-05	0.00362911	0.0643153	8.49963e-19	0.999818
rs141414463	11	116727599	T	C	0.023565	720.884	0.28257	0.0473943	0.0105243	0.0493194	8.59014e-159	0.336569
rs141570304	18	217494	C	T	0.02734	31.7685	-0.0127358	0.0412702	0.00225958	0.0757455	1.7e-08	0.585855
rs142185317	5	133024772	A	G	0.089165	73.3429	-0.0195029	-0.00805125	0.0022773	0.0448874	1.10002e-17	0.857651
rs142335922	11	68882220	T	C	0.012076	39.237	0.0136606	0.0665991	0.00218083	0.132051	3.79997e-10	0.614019
rs142411318	3	127640628	A	G	0.068816	35.3615	0.0147233	-0.0503446	0.00247594	0.0426428	2.69998e-09	0.237757
rs142751408	10	75566760	G	T	0.004195	34.4235	0.0201538	0.0516241	0.00343502	0.0293693	4.39997e-09	0.078788
rs142874203	18	60036774	C	A	0.008108	42.2867	0.0146292	0.264186	0.00224967	0.103532	7.89951e-11	0.0107191
rs143756483	11	57320343	T	C	0.006616	30.3807	-0.0153408	0.379724	0.00278323	0.432793	3.59998e-08	0.380281
rs144018203	11	117045344	C	G	0.01047	115.064	-0.0373109	0.0855245	0.00347829	0.114965	7.59976e-27	0.456924
rs144433805	2	27533126	C	T	0.008748	1224.03	-0.0793891	-0.0162556	0.00226916	0.0546876	1e-200	0.766279
rs144568696	5	177174410	A	G	0.025822	37.2403	-0.0144159	0.152577	0.0023623	0.0559633	1e-09	0.00640324
rs145333465	11	117150750	G	A	0.012486	455.624	0.0569005	0.124134	0.00266571	0.138166	4.29536e-101	0.368951
rs147254395	16	69654846	A	G	0.013352	43.8942	0.0184036	-0.0475283	0.00277779	0.0399796	3.50026e-11	0.234514
rs147351017	5	133037760	G	A	0.026652	69.0348	-0.0194576	0.057341	0.00234183	0.0465978	9.70063e-17	0.21849
rs147417158	2	27942701	G	T	0.01057	114.852	-0.0273612	-0.0127256	0.00255309	0.0514068	8.49963e-27	0.804485
rs148539206	2	27538591	T	G	0.015035	1232.13	-0.0807196	-0.036122	0.00229959	0.0570222	1e-200	0.526426
rs149508352	2	27625331	A	G	0.023254	279.528	0.0451484	-0.0166248	0.00270041	0.0482011	9.49948e-63	0.730165
rs150118124	4	3476675	T	A	0.007281	85.3223	0.0198785	0.265857	0.00215205	0.141231	2.49977e-20	0.0597764
rs150118637	12	62293593	C	T	0.006235	35.7644	-0.019965	0.0831141	0.00333844	0.0724049	2.19999e-09	0.251007
rs150762228	16	842149	A	G	0.017716	30.1825	0.0403999	0.0639544	0.00735364	0.0555341	3.89996e-08	0.249476
rs150897358	12	21214819	G	C	0.021091	77.2047	0.0239083	0.0727803	0.00272099	0.0606003	1.50003e-18	0.229755
rs151042416	9	83678301	A	G	0.026158	39.2766	-0.0159212	0.121199	0.00254044	0.0561077	3.69999e-10	0.0307638
rs167202	9	83972428	C	T	0.978715	74.4663	0.0196473	0.00289847	0.00227679	0.0458752	6.20012e-18	0.949622
rs17381591	10	17202049	C	T	0.32115	30.392	0.0111232	-0.000520264	0.00201767	0.0172551	3.50002e-08	0.975946
rs17690038	17	66199736	G	A	0.219276	128.61	-0.0659004	0.0195599	0.00581099	0.0168587	8.30042e-30	0.245957
rs181902229	15	63086129	T	C	0.012912	64.1722	-0.0190197	-0.0742952	0.00237427	0.0785903	1.10002e-15	0.344481
rs183658942	4	39661914	T	C	0.011115	35.0009	0.0118971	0.274941	0.00201095	0.296346	3.29997e-09	0.353527
rs184559318	2	27387009	A	G	0.013087	1079.84	-0.0655892	-0.0557845	0.00199596	0.0927163	1e-200	0.547394
rs189340488	15	98636988	T	C	0.012184	32.1121	-0.0135118	0.0211024	0.0023844	0.0447049	1.5e-08	0.6369
rs1894635	1	172471019	G	A	0.984656	35.9557	-0.0147102	-0.302557	0.00245321	0.122615	2e-09	0.013605
rs190249390	2	27348022	A	G	0.009717	695.822	-0.0538785	-0.0047786	0.00204252	0.037137	2.39883e-153	0.897615
rs192448	12	20281493	G	A	0.644069	99.3215	-0.025017	-0.00323688	0.00251023	0.0159396	2.09991e-23	0.839079
rs1936032	4	3115441	G	C	0.030612	63.8494	-0.0173231	0.0520899	0.00216794	0.0466572	1.29987e-15	0.264234
rs2053595	17	7126230	A	G	0.342672	68.611	-0.111639	-0.00779779	0.0134778	0.015988	1.20005e-16	0.625743
rs2081223	16	72021633	C	A	0.569026	120.748	0.0278816	0.0295239	0.00253733	0.0151643	4.30031e-28	0.051543
rs2291074	12	21173015	G	A	0.034499	97.1852	0.0273673	-0.0124286	0.00277608	0.0599837	6.29941e-23	0.835854
rs2631242	4	101974240	C	T	0.88365	33.9057	0.0239842	-0.0165189	0.00411897	0.0258739	5.80003e-09	0.523188
rs2721946	8	115629733	T	G	0.606022	36.8479	0.013379	0.00336369	0.00220403	0.0164498	1.29999e-09	0.837977
rs28403207	5	177279798	T	G	0.884884	37.7434	0.0145417	0.0225262	0.00236698	0.0193178	8.10009e-10	0.243581
rs2862952	10	100128550	A	G	0.421011	29.7559	0.0108284	-0.0115522	0.00198508	0.0159474	4.90004e-08	0.468823
rs28718346	4	3068080	C	T	0.028217	32.7633	-0.011795	0.0325331	0.00206065	0.053009	1e-08	0.539395
rs289807	15	63420242	T	C	0.018252	40.3547	-0.0126566	0.0541769	0.00199237	0.0817582	2.1e-10	0.507556
rs3105790	5	90931719	T	G	0.448431	45.1092	0.0146942	0.0091425	0.00218783	0.015036	1.9002e-11	0.54316
rs34089625	11	57287060	T	C	0.01529	33.6096	0.017936	-0.124693	0.00309381	0.103669	6.69993e-09	0.229057
rs34177110	11	57313443	A	G	0.044404	37.3009	0.0174808	0.0194334	0.00286221	0.0257734	1e-09	0.450845
rs34409467	2	145060199	G	A	0.010248	31.226	0.0115087	-0.220329	0.00205953	0.201501	2.30001e-08	0.274202
rs35019821	4	26053331	A	G	0.017509	111.61	0.0275925	-0.00924201	0.0026118	0.0561327	4.30031e-26	0.869223
rs36220584	9	133437477	T	C	0.037527	33.9383	0.0168499	0.031963	0.00289236	0.0301627	5.69994e-09	0.289288
rs370188553	16	14976614	A	G	0.007496	144.283	0.0261565	0.00491492	0.00217757	0.0571075	3.10027e-33	0.931415
rs3784514	15	101322127	C	G	0.046275	42.2816	-0.0133199	0.00311973	0.00204845	0.0413246	7.89951e-11	0.939822
rs3789739	4	3421715	T	C	0.281197	219.859	-0.0305169	0.0201026	0.00205811	0.0157797	9.70063e-50	0.202679
rs3795982	2	218400445	C	T	0.089439	72.0711	-0.0170157	-0.0178861	0.00200433	0.0277742	2.09991e-17	0.519587
rs3935374	9	16826768	T	C	0.06317	31.6034	-0.0114809	-0.0129862	0.00204225	0.0313401	1.89998e-08	0.678606
rs4470446	3	24462961	G	A	0.306148	47.2634	-0.0152543	-0.00617192	0.00221886	0.0167918	6.20012e-12	0.713204
rs45596631	1	26854999	A	C	0.011638	47.5856	-0.0180477	0.0958194	0.00261628	0.142296	5.30029e-12	0.500706
rs4674276	2	218258057	T	A	0.402254	41.0775	0.0129364	0.0205775	0.00201842	0.0161945	1.5e-10	0.203854
rs4704727	5	156953056	G	T	0.659086	253.658	0.0328769	0.0535021	0.00206427	0.01628	4.10015e-57	0.00101485
rs4752513	10	121202382	G	A	0.262647	31.8247	-0.0112803	-0.0586874	0.00199958	0.0170874	1.7e-08	0.000593581
rs4796309	17	7515194	C	T	0.755447	37.4395	0.0146581	0.0340056	0.00239559	0.0195501	9.40005e-10	0.0819634
rs4984246	15	63466229	T	G	0.187802	131.107	0.0240057	-0.0257302	0.00209653	0.0171331	2.29985e-30	0.133155
rs528531	11	30453839	C	T	0.185915	31.8589	-0.0117912	0.010076	0.00208902	0.0220286	1.7e-08	0.64738
rs530849	11	116659581	C	T	0.48448	1380.53	0.172625	0.0175852	0.00464602	0.0152458	1e-200	0.248726
rs55931418	22	35610061	G	C	0.08707	44.2424	0.0136536	-0.00789888	0.00205271	0.0321403	2.90001e-11	0.805866
rs561568918	1	26696377	T	C	0.007303	78.2261	0.0320906	0.137488	0.00362829	0.184141	9.20026e-19	0.455278
rs56161636	12	29330256	A	G	0.044327	30.2101	-0.0121079	-0.006612	0.00220289	0.0330227	3.89996e-08	0.841304
rs573020	7	74347978	G	C	0.733744	43.6638	-0.0403215	0.0233778	0.00610205	0.0164516	3.90032e-11	0.155314
rs576520006	2	27323201	C	A	0.01508	960.043	-0.0619716	0.0774001	0.00200008	0.167866	1e-200	0.644739
rs6122213	20	63921363	G	T	0.097779	30.382	0.0113547	-0.00562409	0.00206	0.0325272	3.50002e-08	0.862727
rs61990420	14	71075099	G	A	0.017812	31.093	-0.0124432	-0.013418	0.00223152	0.0526461	2.5e-08	0.798821
rs61995753	2	27377947	A	G	0.013757	769.947	-0.0563885	0.147005	0.00203217	0.102036	1.79887e-169	0.149666
rs62510553	8	117143632	G	A	0.070524	44.8915	-0.0143308	-0.0341375	0.00213889	0.0351108	2.09991e-11	0.330912
rs62541875	9	16841759	G	A	0.120895	31.9051	-0.0115014	-0.00230502	0.0020362	0.0230593	1.6e-08	0.920376
rs6472589	8	71500243	G	A	0.596051	88.2377	0.0344962	-0.000837506	0.00367235	0.0150751	5.79963e-21	0.955696
rs6598485	15	101504591	C	T	0.67874	56.4127	0.0171661	-0.0051979	0.00228551	0.0174158	5.90065e-14	0.765352
rs66578379	7	5519754	G	T	0.309657	33.9736	0.0140683	0.0375424	0.00241363	0.0154658	5.60003e-09	0.0152055
rs6675811	1	178529933	A	T	0.389861	35.3784	-0.0124503	0.0135781	0.0020932	0.0154336	2.69998e-09	0.37898
rs6698475	1	219460183	A	C	0.589456	91.4461	0.0193178	0.00830546	0.00202011	0.0152338	1.10002e-21	0.585615
rs681118	18	60167071	G	A	0.926716	47.6022	0.0155543	-0.00194238	0.00225443	0.0254336	5.19996e-12	0.939124
rs6839596	4	39675655	A	G	0.935407	36.8871	-0.0120986	-0.0581472	0.00199204	0.0348874	1.29999e-09	0.0955719
rs6868618	5	90895439	G	A	0.380087	38.8382	-0.0139613	-0.0104379	0.00224025	0.0151611	4.60002e-10	0.491159
rs71518751	8	143175673	T	C	0.316051	33.5966	-0.0143371	0.011503	0.00247351	0.0156181	6.80002e-09	0.461417
rs7238234	18	60155976	A	G	0.020255	47.3785	0.0154711	0.00825732	0.00224766	0.0565311	5.90065e-12	0.883869
rs72722002	14	70890520	T	C	0.037703	31.5688	0.0125058	0.060985	0.00222578	0.0431553	1.89998e-08	0.157611
rs72746870	9	83689177	A	G	0.017908	39.1511	-0.0159418	-0.0537682	0.0025478	0.129942	3.89996e-10	0.679032
rs72759463	16	923827	T	C	0.006627	41.9136	-0.0133147	-0.215583	0.00205662	0.35447	9.49948e-11	0.543065
rs72810546	2	27851403	A	G	0.020214	175.918	0.03181	-0.13215	0.00239833	0.103243	3.80014e-40	0.200548
rs72836335	2	111094468	A	C	0.074547	34.6536	-0.0194384	-0.0356049	0.00330207	0.0328736	3.89996e-09	0.278771
rs72836348	2	111130466	A	G	0.1017	39.58	-0.0125025	-0.0349916	0.00198728	0.0241205	3.09999e-10	0.146864
rs73008535	11	117166611	T	C	0.012611	103.34	-0.0432372	-0.058657	0.00425327	0.06044	2.80027e-24	0.331797
rs73256056	7	960918	C	A	0.00839	33.769	0.0176494	-0.0109471	0.00303718	0.0475297	6.19998e-09	0.817842
rs73836548	4	102253268	C	T	0.053442	35.6033	-0.0141826	-0.0221571	0.0023769	0.0412116	2.39999e-09	0.590824
rs73936794	2	70047748	A	G	0.055546	30.0622	-0.0210824	-0.0633951	0.00384512	0.0334711	4.20001e-08	0.058221
rs74355892	10	75472944	A	G	0.035698	34.1883	-0.0204318	0.0651171	0.00349436	0.0448665	5e-09	0.146682
rs74650166	8	71570360	T	C	0.030139	73.4961	-0.0319576	-0.0108335	0.00372771	0.032575	1e-17	0.739459
rs74994332	2	27820524	C	T	0.034956	136.896	-0.029794	0.00590169	0.00254644	0.0490567	1.29987e-31	0.904243
rs75114713	3	69821240	G	C	0.03204	29.9054	0.0109684	-0.0523207	0.00200571	0.058543	4.49997e-08	0.371475
rs7553447	1	220816192	T	C	0.288202	61.6508	-0.0157175	-0.0282234	0.00200177	0.0159962	4.10015e-15	0.0776676
rs75743427	10	61896681	C	T	0.071428	48.3966	-0.0282039	-0.0435997	0.00405417	0.0412822	3.50026e-12	0.290905
rs76332981	12	67285992	C	T	0.054836	32.6549	-0.0119649	-0.0221327	0.0020938	0.0313951	1.09999e-08	0.480827
rs76582114	5	177178896	G	A	0.027266	38.1007	-0.0145987	-0.0332002	0.00236509	0.0415435	6.69993e-10	0.424193
rs76797093	11	68833903	T	C	0.045789	40.2169	0.0140654	-0.00307205	0.00221793	0.038703	2.30001e-10	0.936734
rs76912268	13	30391685	T	C	0.050222	46.5258	0.0138736	0.029908	0.00203396	0.036124	8.99912e-12	0.407712
rs77032392	9	83720078	C	T	0.022393	38.1959	0.0125642	0.012651	0.00203295	0.0473895	6.4e-10	0.789502
rs77080152	5	132835783	A	T	0.006417	32.6852	-0.0162325	0.00253727	0.00283929	0.0491138	1.09999e-08	0.958799
rs77148471	13	30399705	C	T	0.036348	43.2557	0.0150379	-0.0326437	0.00228647	0.0727999	4.79954e-11	0.653863
rs77205434	18	161221	T	C	0.027477	31.5853	0.0127374	0.0450388	0.00226641	0.0324505	1.89998e-08	0.16516
rs77585170	4	26103548	T	C	0.026935	70.7437	0.0184434	-0.000568068	0.00219279	0.101662	4.10015e-17	0.995542
rs77585907	2	27185172	T	C	0.011295	368.271	0.0417111	0.0749169	0.00217354	0.0567145	4.49987e-82	0.186519
rs77977678	5	79173381	G	T	0.033276	45.285	-0.0139498	-0.125985	0.00207296	0.057609	1.69981e-11	0.0287501
rs78417438	5	79306062	G	T	0.021007	49.6308	0.01418	-0.0372285	0.0020128	0.0595874	1.9002e-12	0.532122
rs78474539	5	79113758	T	G	0.010483	49.2213	0.014383	-0.0179698	0.00205009	0.117962	2.29985e-12	0.878922
rs78900262	15	63168799	A	G	0.025142	33.1244	0.0196092	0.0173401	0.00340711	0.0364612	8.60003e-09	0.634375
rs78928125	1	172374566	C	T	0.042026	47.2607	-0.0137618	0.0765971	0.00200182	0.0484063	6.20012e-12	0.113564
rs7919055	10	62048716	C	T	0.033405	43.0116	0.0132444	0.0523253	0.00201948	0.0322709	5.40008e-11	0.104924
rs79272242	5	79195924	T	C	0.014021	45.7867	-0.0140266	0.0415022	0.00207292	0.0613641	1.29987e-11	0.498833
rs79307036	5	79142419	C	T	0.008038	47.5578	-0.0143482	-0.091775	0.00208059	0.210922	5.30029e-12	0.66348
rs79517397	1	172351018	G	A	0.015529	33.7075	0.0122613	-0.0378624	0.0021119	0.0675171	6.4e-09	0.574946
rs79569112	1	26758084	G	A	0.077855	77.6922	0.0319675	-0.021777	0.00362677	0.029305	1.20005e-18	0.457411
rs79578535	4	26099121	G	A	0.010962	56.2101	0.014938	-0.0762053	0.00199244	0.0728802	6.4998e-14	0.295735
rs79704308	10	62137419	C	T	0.11703	36.3322	-0.0201502	0.0341048	0.00334298	0.0287755	1.7e-09	0.235938
rs80050293	10	75418153	C	G	0.009855	34.1293	-0.0178912	-0.0347923	0.0030625	0.0544234	5.19996e-09	0.522636
rs8029871	15	63022564	T	G	0.839194	82.2466	-0.0227824	-0.0292539	0.00251212	0.0209271	1.20005e-19	0.162145
rs8062823	16	939633	T	C	0.039014	44.3479	-0.0159573	0.0059834	0.0023962	0.0292044	2.70023e-11	0.837666
rs810548	7	74079424	A	G	0.609238	63.1426	-0.0698354	-0.0229242	0.00878849	0.0159529	1.9002e-15	0.150722
rs816931	20	64027492	G	A	0.056098	67.2725	-0.0163778	-0.0302659	0.00199681	0.0330445	2.39994e-16	0.359713
rs8176733	9	133256781	C	T	0.085518	68.2069	-0.021158	0.0508931	0.00256189	0.0206476	1.50003e-16	0.0137072
rs8179210	2	27501668	G	C	0.020244	1829.55	-0.0852436	0.0237083	0.00199292	0.0518859	1e-200	0.64772
rs8179219	2	27507950	A	G	0.051341	1746.51	-0.0834359	-0.083227	0.00199649	0.0383207	1e-200	0.0298669
rs9688218	5	54004260	C	T	0.252927	71.9691	0.0268006	0.0103181	0.00315916	0.0173874	2.19989e-17	0.552899
rs9864524	3	127649726	C	G	0.004554	35.6101	0.0147856	-0.0954083	0.00247772	0.0863874	2.39999e-09	0.26941
TG, triglyceride; SNP, single nucleotide polymorphisms; CHR, chromosome; BP, physical position of SNP (base-pairs); A1, effect allele; A2, alternative allele; EAF: effect allele frequency; Beta, effect allele beta coefficient.

## Sheet: Table S9
Table S9. Characteristics of genetic instruments of TC.
SNP	CHR	BP	A1	A2	EAF	F	Beta		SE		P-value
							Exposure	Outcome	Exposure	Outcome	Exposure	Outcome
rs10024048	4	62231685	T	C	0.283836	27.4829	-0.0266289	0.000756338	0.00507951	0.0165519	1.7e-08	0.963553
rs114034699	5	147727437	G	C	0.161326	74.0062	0.0356361	0.0156612	0.00414244	0.0209503	6.29941e-18	0.454738
rs114315155	5	63729113	A	G	0.018777	81.0153	-0.037589	-0.00461521	0.00417616	0.0582593	1.50003e-19	0.936859
rs114489917	1	25039727	T	C	0.014827	28.289	0.0213601	0.00495091	0.00401601	0.0365803	4.70002e-08	0.89234
rs116219634	2	41631413	C	T	0.016155	69.3095	-0.0373515	-0.083587	0.00448654	0.0527357	1.99986e-18	0.112962
rs11632010	15	35359083	A	G	0.249794	279.726	-0.0818483	0.0175903	0.00489377	0.0196981	1.10002e-62	0.371859
rs11792948	9	116501818	G	A	0.638054	116.052	0.0558299	-0.02402	0.00518252	0.0157067	2.99985e-28	0.126193
rs118160379	16	17152450	A	T	0.054643	101.165	-0.0525486	0.0393205	0.00522452	0.0239112	8.60003e-25	0.100085
rs1256670	1	219041122	A	G	0.094183	32.3714	0.0243602	0.0382208	0.00428154	0.0361287	1.09999e-08	0.290098
rs12736720	1	108111322	A	G	0.490595	87.591	0.0632593	0.0108417	0.00675919	0.015249	6.09958e-21	0.4771
rs12738266	1	62009827	T	G	0.193617	104.921	0.0427733	-0.0101101	0.00417582	0.0187877	3.90032e-26	0.590491
rs1282559	18	70813858	A	G	0.824866	54.3	0.0699359	-0.0116724	0.00949074	0.0190635	5.40008e-14	0.540346
rs1386405	11	41173980	T	C	0.447534	242.504	-0.0654836	0.00890868	0.00420507	0.0150508	1e-57	0.553911
rs139156697	9	90268571	C	G	0.021232	42.5332	-0.0396784	-0.0766381	0.00608401	0.0490533	5.19996e-10	0.118207
rs145483951	5	64020161	A	C	0.009304	90.6676	0.057612	-0.022058	0.00605044	0.067611	7.19946e-22	0.744237
rs146486690	19	18925997	A	G	0.011175	331.648	-0.201274	0.0232927	0.0110522	0.184482	1.99986e-75	0.899526
rs147114807	2	18746054	C	G	0.021217	218.684	0.0591457	0.0195617	0.00399958	0.0578578	4.60045e-52	0.735289
rs148655849	19	19329890	G	A	0.023136	178.301	0.239812	0.0622697	0.0179595	0.0677784	3.19963e-41	0.358239
rs150202259	9	90221346	C	G	0.026746	34.3332	-0.0328324	-0.0525436	0.00560332	0.0733613	2.19999e-09	0.473849
rs150616754	6	162496427	G	C	0.00749	25.1947	-0.0240476	-0.00355339	0.0047909	0.0417521	4.39997e-08	0.932177
rs17138669	5	116016941	T	G	0.139554	35.823	0.0240987	0.0050804	0.00402636	0.0305492	1.89998e-09	0.867919
rs1799921	5	63961638	C	T	0.011646	89.9319	-0.0573939	-0.155648	0.00605214	0.0766309	1e-21	0.0422406
rs1839373	5	64038412	T	C	0.015672	78.6577	0.0562433	-0.0774806	0.00634162	0.0472099	3.19963e-19	0.100757
rs184991812	16	47443157	C	T	0.007557	38.5144	0.0299447	0.0900073	0.00482512	0.041716	3.40001e-10	0.0309578
rs190526755	5	64103509	G	T	0.055763	94.5519	0.0605565	-0.0129507	0.00622767	0.0376162	7.8001e-23	0.730633
rs192719169	19	19103706	T	C	0.017614	1020.79	-0.370566	0.00813942	0.0115984	0.0469031	1e-200	0.86223
rs2400435	5	147812379	A	T	0.361214	31.8747	0.0299049	0.0130572	0.00529687	0.0159865	3.2e-08	0.414065
rs2793468	11	29378308	T	A	0.64393	38.5511	-0.0259176	-0.0113545	0.00417423	0.0151419	2.90001e-10	0.453328
rs28432983	8	11387348	C	G	0.006043	44.5343	0.0294877	-0.229494	0.00441869	0.12042	1.5e-10	0.0566787
rs2878838	18	22926227	T	A	0.216274	102.644	0.196191	-0.0118035	0.0193648	0.0171235	4.90004e-24	0.490625
rs2888795	2	41631647	G	A	0.134255	72.0824	-0.038186	0.00998351	0.00449769	0.0240694	4.00037e-19	0.678303
rs2934807	5	64174929	A	C	0.987254	99.4507	-0.0418797	-0.0225419	0.00419952	0.0556653	1.69981e-24	0.68551
rs34451619	11	98820599	A	T	0.08768	33.8574	0.0340011	-0.0165071	0.00584341	0.0353466	1.29999e-09	0.640495
rs34960453	19	18750669	T	C	0.028455	106.376	-0.0967264	-0.0961474	0.0093783	0.0516077	1.50003e-24	0.0624554
rs3862008	10	94859245	A	G	0.061043	30.8723	0.0258179	0.0283061	0.00464661	0.0321472	5.1e-09	0.378579
rs4133622	11	29241358	T	A	0.018068	35.1631	-0.0261677	0.172441	0.00441288	0.0879221	1.09999e-09	0.0498437
rs4869731	6	149810072	C	T	0.35489	42.9834	0.0275954	-0.0240731	0.00420907	0.0153589	1.69981e-11	0.117029
rs4927144	1	54633013	C	T	0.319465	44.164	0.0343276	0.0179156	0.00516546	0.0155751	1.39991e-11	0.250031
rs55945539	12	92230842	T	G	0.169677	43.2589	-0.0268355	0.0164965	0.00408011	0.0197556	1.99986e-11	0.403701
rs62060018	17	14660663	C	T	0.075436	43.5759	-0.0264623	-0.0381837	0.00400871	0.0294016	4.40048e-12	0.194049
rs62126485	2	18912379	G	A	0.689973	336.708	-0.0923952	0.00150847	0.00503527	0.0169708	1.39991e-77	0.929172
rs62380586	5	63988373	G	A	0.057492	163.381	0.0525524	0.0178517	0.00411142	0.0359729	9.20026e-38	0.619715
rs62382226	5	63881914	T	C	0.025306	165.897	0.0527092	-0.0514337	0.0040923	0.0593835	1.10002e-38	0.386419
rs6459584	6	18011760	C	A	0.179422	38.234	0.0247449	0.0173583	0.00400185	0.0203653	1.29999e-09	0.394022
rs6495754	15	35105169	C	A	0.500452	96.8658	-0.0590557	0.00834181	0.00600035	0.0149811	3.40017e-24	0.577648
rs6598598	16	47702320	T	C	0.042066	44.9273	0.0341887	-0.0710081	0.00510067	0.0582102	5.60015e-12	0.222519
rs6670555	1	108317951	T	G	0.055701	51.2234	-0.0622863	0.039119	0.00870279	0.0381329	1.20005e-12	0.304958
rs6991868	8	2188697	C	A	0.114379	85.9663	-0.0583455	-0.033114	0.00629279	0.0247691	9.70063e-22	0.181254
rs7014589	8	109423886	T	C	0.32248	87.7563	-0.0374717	-0.0101968	0.00400004	0.0161825	7.19946e-22	0.52862
rs72797085	2	41579230	C	A	0.01287	76.7539	-0.0734082	-0.0403955	0.00837904	0.052957	3.50026e-18	0.445583
rs72881641	1	25098192	T	C	0.042821	28.5753	0.0215365	-0.0342206	0.00402884	0.0342963	3.89996e-08	0.31838
rs72886395	11	29710817	A	T	0.031521	36.5493	-0.0253185	0.038291	0.00418792	0.036124	8.70001e-10	0.28915
rs72983741	18	78129019	G	C	0.073079	33.6589	-0.0243408	-0.0276967	0.00419551	0.0350446	2.80001e-09	0.429337
rs72993458	19	19118604	T	C	0.082581	1798.89	-0.272811	0.0529028	0.0064322	0.0318292	1e-200	0.0964962
rs73018556	11	126748104	T	C	0.07715	33.1279	0.0276197	0.00800267	0.00479868	0.027936	1.29999e-08	0.774522
rs73207465	8	11386650	A	G	0.055306	45.3526	0.0305542	-0.0343176	0.00453701	0.0382156	8.60003e-11	0.369185
rs74795318	2	18816544	C	G	0.011128	166.728	0.0546437	-0.151152	0.00423191	0.0800341	5.60015e-40	0.0589468
rs7537406	1	62025775	A	G	0.380758	102.42	-0.0423054	-0.00582983	0.00418026	0.0158094	1.39991e-25	0.712308
rs7566564	2	18783638	A	G	0.007659	355.107	0.0979507	0.143075	0.0051979	0.123715	1.69981e-82	0.247481
rs77248072	18	23192698	G	C	0.017993	40.5042	0.141153	-0.0591807	0.0221789	0.0411007	2.1e-10	0.149897
rs7729367	5	115999047	C	T	0.054608	35.6106	0.0239972	-0.0303963	0.00402134	0.0487324	2.19999e-09	0.532799
rs78044124	17	14720676	A	G	0.04796	48.7669	-0.0280019	0.0052628	0.00400982	0.0503798	2.80027e-13	0.916802
rs78258006	20	9228940	A	G	0.018632	32.3389	0.022772	-0.0453267	0.00400441	0.0331079	1.89998e-09	0.170981
rs78639597	18	78058300	C	T	0.021791	149.619	0.0966263	0.00975281	0.00789954	0.0526404	3.90032e-35	0.853015
rs79258901	5	64017958	A	G	0.018965	84.5805	0.0523191	-0.124606	0.00568886	0.0704126	1.80011e-20	0.0767839
rs7941913	11	98670166	G	A	0.202986	61.9838	0.0399593	0.0145212	0.0050755	0.0191235	2.29985e-15	0.447649
rs79522262	17	14728657	A	G	0.019615	45.8809	0.0271598	-0.121399	0.00400969	0.059357	3.80014e-12	0.0408329
rs79897842	19	19009436	T	C	0.014071	381.037	0.0819103	-0.00267759	0.00419619	0.0519393	2.90001e-87	0.958885
rs8074200	17	41098455	A	C	0.013438	39.8488	0.0795191	0.0440338	0.0125969	0.0431574	1e-09	0.307582
rs821857	12	100894538	T	C	0.239897	32.0977	-0.0230404	-0.00797638	0.0040668	0.0179353	9.20005e-09	0.656514
rs902264	12	91662906	T	C	0.291845	56.2539	0.0300444	-0.0161063	0.00400578	0.0157115	7.50067e-15	0.305304
rs9356013	6	162403694	A	C	0.070208	31.864	-0.0270218	0.0232041	0.00478701	0.0273647	2.59998e-09	0.396461
rs9370999	6	17564898	T	G	0.019928	32.0109	-0.0419399	0.0683893	0.00741274	0.0570866	1.5e-08	0.23092
rs9966137	18	71145250	T	C	0.278442	454.013	-0.130784	-0.0113126	0.00613791	0.0167669	2.39883e-102	0.499869
TC, total cholesterol; SNP, single nucleotide polymorphisms; CHR, chromosome; BP, physical position of SNP (base-pairs); A1, effect allele; A2, alternative allele; EAF: effect allele frequency; Beta, effect allele beta coefficient.

## Sheet: Table S10
Table S10. Characteristics of genetic instruments of apoE.
SNP	CHR	BP	A1	A2	EAF	F	Beta		SE		P-value
							Exposure	Outcome	Exposure	Outcome	Exposure	Outcome
rs10892035	11	116824222	G	A	0.74193	32.5679	0.140008	0.00948805	0.0245334	0.0171683	1.21294e-08	0.580504
rs73165060	3	165763630	A	C	0.174425	52.033	0.175074	-0.0084765	0.0242707	0.0196395	6.21727e-13	0.666029
rs7412	19	44908822	T	C	0.0532799	412.07	-0.775029	-0.060463	0.0381797	0.0330969	2.5398e-88	0.0677236
ApoE, apolipoprotein E; SNP, single nucleotide polymorphisms; CHR, chromosome; BP, physical position of SNP (base-pairs); A1, effect allele; A2, alternative allele; EAF: effect allele frequency; Beta, effect allele beta coefficient.

[truncated: 8 more sheets: Table S11, Table S12, Table S13, Table S14, Table S15, Table S16, Table S17, Table S18]
